# Supplementary material for: Environmental exposures associated with the gut microbiome and resistome of pregnant women and children in Northwest Ecuador
Source: Nat Commun. 2025 Dec 13;17:15. doi: 10.1038/s41467-025-66567-1 (PMC12764814; doi:10.1038/s41467-025-66567-1)
Supplement: Supplementary file 3 — Supplementary Dataset 1 [file 41467_2025_66567_MOESM3_ESM.xlsx]

## Sheet: Clinically Relevant ARGs
Clinically relevant ARGs labelled according to CARD ARO.
ARO	ARG	Antibiotic
gb|ARO:3002533|AAC(3)-IIa	AAC(3)-IIa	Aminoglycoside
gb|ARO:3002534|AAC(3)-IIb	AAC(3)-IIb	Aminoglycoside
gb|ARO:3002535|AAC(3)-IIc	AAC(3)-IIc	Aminoglycoside
gb|ARO:3004621|AAC(3)-IIe	AAC(3)-IIe	Aminoglycoside
gb|ARO:3004623|AAC(3)-IId	AAC(3)-IId	Aminoglycoside
gb|ARO:3005085|AAC(3)-IIg	AAC(3)-IIg	Aminoglycoside
gb|ARO:3002540|AAC(3)-VIa	AAC(3)-VIa	Aminoglycoside
gb|ARO:3002546|AAC(6')-Ib	AAC(6')-Ib	Aminoglycoside
gb|ARO:3002565|AAC(6')-Iu	AAC(6')-Iu	Aminoglycoside
gb|ARO:3002574|AAC(6')-Iaf	AAC(6')-Iaf	Aminoglycoside
gb|ARO:3002569|AAC(6')-Iy	AAC(6')-Iy	Aminoglycoside
gb|ARO:3002562|AAC(6')-Is	AAC(6')-Is	Aminoglycoside
gb|ARO:3002545|AAC(6')-Ia	AAC(6')-Ia	Aminoglycoside
gb|ARO:3002555|AAC(6')-Ih	AAC(6')-Ih	Aminoglycoside
gb|ARO:3002557|AAC(6')-Ij	AAC(6')-Ij	Aminoglycoside
gb|ARO:3002596|AAC(6')-IIc	AAC(6')-IIc	Aminoglycoside
gb|ARO:3002573|AAC(6')-Iae	AAC(6')-Iae	Aminoglycoside
gb|ARO:3002566|AAC(6')-Iv	AAC(6')-Iv	Aminoglycoside
gb|ARO:3002563|AAC(6')-Isa	AAC(6')-Isa	Aminoglycoside
gb|ARO:3002580|AAC(6')-Ib9	AAC(6')-Ib9	Aminoglycoside
gb|ARO:3002577|AAC(6')-Ib4	AAC(6')-Ib4	Aminoglycoside
gb|ARO:3002593|AAC(6')-Ib-SK	AAC(6')-Ib-SK	Aminoglycoside
gb|ARO:3002576|AAC(6')-Ib3	AAC(6')-Ib3	Aminoglycoside
gb|ARO:3002554|AAC(6')-Ig	AAC(6')-Ig	Aminoglycoside
gb|ARO:3002556|AAC(6')-Ii	AAC(6')-Ii	Aminoglycoside
gb|ARO:3003676|AAC(6')-Ib'	AAC(6')-Ib'	Aminoglycoside
gb|ARO:3002567|AAC(6')-Iw	AAC(6')-Iw	Aminoglycoside
gb|ARO:3002549|AAC(6')-Ic	AAC(6')-Ic	Aminoglycoside
gb|ARO:3002560|AAC(6')-Iq	AAC(6')-Iq	Aminoglycoside
gb|ARO:3002588|AAC(6')-I30	AAC(6')-I30	Aminoglycoside
gb|ARO:3002581|AAC(6')-Ib10	AAC(6')-Ib10	Aminoglycoside
gb|ARO:3002571|AAC(6')-Iaa	AAC(6')-Iaa	Aminoglycoside
gb|ARO:3002575|AAC(6')-Iai	AAC(6')-Iai	Aminoglycoside
gb|ARO:3002553|AAC(6')-If	AAC(6')-If	Aminoglycoside
gb|ARO:3002559|AAC(6')-Ip	AAC(6')-Ip	Aminoglycoside
gb|ARO:3002564|AAC(6')-It	AAC(6')-It	Aminoglycoside
gb|ARO:3002547|AAC(6')-Ib-cr1	AAC(6')-Ib-cr1	Aminoglycoside
gb|ARO:3002582|AAC(6')-Ib11	AAC(6')-Ib11	Aminoglycoside
gb|ARO:3002561|AAC(6')-Ir	AAC(6')-Ir	Aminoglycoside
gb|ARO:3002589|AAC(6')-Iid	AAC(6')-Iid	Aminoglycoside
gb|ARO:3002590|AAC(6')-Iih	AAC(6')-Iih	Aminoglycoside
gb|ARO:3003199|AAC(6')-Iak	AAC(6')-Iak	Aminoglycoside
gb|ARO:3002572|AAC(6')-Iad	AAC(6')-Iad	Aminoglycoside
gb|ARO:3002568|AAC(6')-Ix	AAC(6')-Ix	Aminoglycoside
gb|ARO:3002558|AAC(6')-Ik	AAC(6')-Ik	Aminoglycoside
gb|ARO:3002570|AAC(6')-Iz	AAC(6')-Iz	Aminoglycoside
gb|ARO:3002579|AAC(6')-Ib8	AAC(6')-Ib8	Aminoglycoside
gb|ARO:3002578|AAC(6')-Ib7	AAC(6')-Ib7	Aminoglycoside
gb|ARO:3003677|AAC(6')-Iaj	AAC(6')-Iaj	Aminoglycoside
gb|ARO:3003200|AAC(6')-Ian	AAC(6')-Ian	Aminoglycoside
gb|ARO:3004629|AAC(6')-Im	AAC(6')-Im	Aminoglycoside
gb|ARO:3004635|AAC(6')-Il	AAC(6')-Il	Aminoglycoside
gb|ARO:3004638|AAC(6')-Iag	AAC(6')-Iag	Aminoglycoside
gb|ARO:3005112|AAC(6')-Ib-cr3	AAC(6')-Ib-cr3	Aminoglycoside
gb|ARO:3005114|AAC(6')-Ib-cr4	AAC(6')-Ib-cr4	Aminoglycoside
gb|ARO:3005115|AAC(6')-Ib-cr5	AAC(6')-Ib-cr5	Aminoglycoside
gb|ARO:3005116|AAC(6')-Ib-cr6	AAC(6')-Ib-cr6	Aminoglycoside
gb|ARO:3005117|AAC(6')-Ib-cr7	AAC(6')-Ib-cr7	Aminoglycoside
gb|ARO:3005118|AAC(6')-Ib-cr8	AAC(6')-Ib-cr8	Aminoglycoside
gb|ARO:3005119|AAC(6')-Ib-cr9	AAC(6')-Ib-cr9	Aminoglycoside
gb|ARO:3007204|AAC(6')-Iap	AAC(6')-Iap	Aminoglycoside
gb|ARO:3000230|ANT(2'')-Ia	ANT(2'')-Ia	Aminoglycoside
gb|ARO:3002641|APH(3')-Ia	APH(3')-Ia	Aminoglycoside
gb|ARO:3002642|APH(3')-Ib	APH(3')-Ib	Aminoglycoside
gb|ARO:3002647|APH(3')-IIIa	APH(3')-IIIa	Aminoglycoside
gb|ARO:3002658|APH(6)-Ib	APH(6)-Ib	Aminoglycoside
gb|ARO:3002659|APH(6)-Ic	APH(6)-Ic	Aminoglycoside
gb|ARO:3002660|APH(6)-Id	APH(6)-Id	Aminoglycoside
gb|ARO:3002657|APH(6)-Ia	APH(6)-Ia	Aminoglycoside
gb|ARO:3002666|rmtF	rmtF	Aminoglycoside
gb|ARO:3002668|rmtG	rmtG	Aminoglycoside
gb|ARO:3002986|bacA	bacA	Betalactam
gb|ARO:3000621|PC1_blaZ	PC1_blaZ	Betalactam
gb|ARO:3005097|mecC-type_BlaZ	mecC-type_BlaZ	Betalactam
gb|ARO:3002015|CMY-4	CMY-4	Betalactam
gb|ARO:3002017|CMY-6	CMY-6	Betalactam
gb|ARO:3002122|CMY-111	CMY-111	Betalactam
gb|ARO:3002340|GES-11	GES-11	Betalactam
gb|ARO:3002195|IMP-4	IMP-4	Betalactam
gb|ARO:3002312|KPC-2	KPC-2	Betalactam
gb|ARO:3002314|KPC-4	KPC-4	Betalactam
gb|ARO:3002316|KPC-6	KPC-6	Betalactam
gb|ARO:3000617|mecA	mecA	Betalactam
gb|ARO:3000215|mecR1	mecR1	Betalactam
gb|ARO:3000467|NDM-5	NDM-5	Betalactam
gb|ARO:3002356|NDM-6	NDM-6	Betalactam
gb|ARO:3002372|VEB-3	VEB-3	Betalactam
gb|ARO:3002271|VIM-1	VIM-1	Betalactam
gb|ARO:3002272|VIM-2	VIM-2	Betalactam
gb|ARO:3004657|catA4	catA4	Chloramphenicol
gb|ARO:3004658|catA8	catA8	Chloramphenicol
gb|ARO:3002681|catB9	catB9	Chloramphenicol
gb|ARO:3002676|catB3	catB3	Chloramphenicol
gb|ARO:3002680|catB8	catB8	Chloramphenicol
gb|ARO:3003110|catB10	catB10	Chloramphenicol
gb|ARO:3002674|Cbut_catB	Cbut_catB	Chloramphenicol
gb|ARO:3002675|catB2	catB2	Chloramphenicol
gb|ARO:3002678|Paer_catB6	Paer_catB6	Chloramphenicol
gb|ARO:3004660|catB11	catB11	Chloramphenicol
gb|ARO:3002679|Paer_catB7	Paer_catB7	Chloramphenicol
gb|ARO:3002695|cmlA5	cmlA5	Chloramphenicol
gb|ARO:3002694|cmlA4	cmlA4	Chloramphenicol
gb|ARO:3002693|cmlA1	cmlA1	Chloramphenicol
gb|ARO:3002696|cmlA6	cmlA6	Chloramphenicol
gb|ARO:3004665|cmlA8	cmlA8	Chloramphenicol
gb|ARO:3002691|Sent_cmlA	Sent_cmlA	Chloramphenicol
gb|ARO:3005043|cmlA9	cmlA9	Chloramphenicol
gb|ARO:3002705|floR	floR	Chloramphenicol
gb|ARO:3004685|MCR-1.5	MCR-1.5	Colistin
gb|ARO:3004688|MCR-1.11	MCR-1.11	Colistin
gb|ARO:3004686|MCR-1.7	MCR-1.7	Colistin
gb|ARO:3004689|MCR-1.12	MCR-1.12	Colistin
gb|ARO:3004687|MCR-1.8	MCR-1.8	Colistin
gb|ARO:3004690|MCR-1.13	MCR-1.13	Colistin
gb|ARO:3004194|MCR-1.2	MCR-1.2	Colistin
gb|ARO:3004506|MCR-1.10	MCR-1.10	Colistin
gb|ARO:3004507|MCR-1.9	MCR-1.9	Colistin
gb|ARO:3004513|MCR-1.6	MCR-1.6	Colistin
gb|ARO:3004514|MCR-1.3	MCR-1.3	Colistin
gb|ARO:3004515|MCR-1.4	MCR-1.4	Colistin
gb|ARO:3003689|MCR-1.1	MCR-1.1	Colistin
gb|ARO:3007070|MCR-1.33	MCR-1.33	Colistin
gb|ARO:3000375|ErmB	ErmB	MLS
gb|ARO:3000250|ErmC	ErmC	MLS
gb|ARO:3000595|ErmT	ErmT	MLS
gb|ARO:3002835|lnuA	lnuA	MLS
gb|ARO:3002836|lnuB	lnuB	MLS
gb|ARO:3000316|mphA	mphA	MLS
gb|ARO:3000318|mphB	mphB	MLS
gb|ARO:3000251|msrA	msrA	MLS
gb|ARO:3000074|emrB	emrB	Multidrug
gb|ARO:3003046|qacA	qacA	Multidrug
gb|ARO:3000795|mdtE	mdtE	Multidrug
gb|ARO:3000026|mepA	mepA	Multidrug
gb|ARO:3000391|norA	norA	Multidrug
gb|ARO:3004667|Saur_norA	Saur_norA	Multidrug
gb|ARO:3000237|TolC	TolC	Multidrug
gb|ARO:3002711|QnrA5	QnrA5	Quinolone
gb|ARO:3002710|QnrA4	QnrA4	Quinolone
gb|ARO:3002709|QnrA3	QnrA3	Quinolone
gb|ARO:3002713|QnrA7	QnrA7	Quinolone
gb|ARO:3002708|QnrA2	QnrA2	Quinolone
gb|ARO:3002712|QnrA6	QnrA6	Quinolone
gb|ARO:3002707|QnrA1	QnrA1	Quinolone
gb|ARO:3002771|QnrB58	QnrB58	Quinolone
gb|ARO:3002762|QnrB47	QnrB47	Quinolone
gb|ARO:3002778|QnrB66	QnrB66	Quinolone
gb|ARO:3002753|QnrB38	QnrB38	Quinolone
gb|ARO:3002733|QnrB18	QnrB18	Quinolone
gb|ARO:3002724|QnrB10	QnrB10	Quinolone
gb|ARO:3002727|QnrB13	QnrB13	Quinolone
gb|ARO:3002751|QnrB36	QnrB36	Quinolone
gb|ARO:3002767|QnrB54	QnrB54	Quinolone
gb|ARO:3002738|QnrB23	QnrB23	Quinolone
gb|ARO:3002715|QnrB2	QnrB2	Quinolone
gb|ARO:3002739|QnrB24	QnrB24	Quinolone
gb|ARO:3002757|QnrB42	QnrB42	Quinolone
gb|ARO:3002774|QnrB61	QnrB61	Quinolone
gb|ARO:3002783|QnrB71	QnrB71	Quinolone
gb|ARO:3002725|QnrB11	QnrB11	Quinolone
gb|ARO:3002720|QnrB6	QnrB6	Quinolone
gb|ARO:3002764|QnrB49	QnrB49	Quinolone
gb|ARO:3002732|QnrB17	QnrB17	Quinolone
gb|ARO:3002772|QnrB59	QnrB59	Quinolone
gb|ARO:3002716|QnrB3	QnrB3	Quinolone
gb|ARO:3002743|QnrB28	QnrB28	Quinolone
gb|ARO:3002777|QnrB65	QnrB65	Quinolone
gb|ARO:3002734|QnrB19	QnrB19	Quinolone
gb|ARO:3002756|QnrB41	QnrB41	Quinolone
gb|ARO:3002761|QnrB46	QnrB46	Quinolone
gb|ARO:3002747|QnrB32	QnrB32	Quinolone
gb|ARO:3002736|QnrB21	QnrB21	Quinolone
gb|ARO:3002721|QnrB7	QnrB7	Quinolone
gb|ARO:3002740|QnrB25	QnrB25	Quinolone
gb|ARO:3002768|QnrB55	QnrB55	Quinolone
gb|ARO:3002728|QnrB14	QnrB14	Quinolone
gb|ARO:3002775|QnrB62	QnrB62	Quinolone
gb|ARO:3002752|QnrB37	QnrB37	Quinolone
gb|ARO:3002782|QnrB70	QnrB70	Quinolone
gb|ARO:3002763|QnrB48	QnrB48	Quinolone
gb|ARO:3002714|QnrB1	QnrB1	Quinolone
gb|ARO:3002748|QnrB33	QnrB33	Quinolone
gb|ARO:3002785|QnrB73	QnrB73	Quinolone
gb|ARO:3002744|QnrB29	QnrB29	Quinolone
gb|ARO:3002749|QnrB34	QnrB34	Quinolone
gb|ARO:3002737|QnrB22	QnrB22	Quinolone
gb|ARO:3002760|QnrB45	QnrB45	Quinolone
gb|ARO:3002780|QnrB68	QnrB68	Quinolone
gb|ARO:3002769|QnrB56	QnrB56	Quinolone
gb|ARO:3002755|QnrB40	QnrB40	Quinolone
gb|ARO:3002726|QnrB12	QnrB12	Quinolone
gb|ARO:3002722|QnrB8	QnrB8	Quinolone
gb|ARO:3002781|QnrB69	QnrB69	Quinolone
gb|ARO:3002730|QnrB15	QnrB15	Quinolone
gb|ARO:3002741|QnrB26	QnrB26	Quinolone
gb|ARO:3002776|QnrB64	QnrB64	Quinolone
gb|ARO:3002731|QnrB16	QnrB16	Quinolone
gb|ARO:3002723|QnrB9	QnrB9	Quinolone
gb|ARO:3002765|QnrB50	QnrB50	Quinolone
gb|ARO:3002742|QnrB27	QnrB27	Quinolone
gb|ARO:3002770|QnrB57	QnrB57	Quinolone
gb|ARO:3002779|QnrB67	QnrB67	Quinolone
gb|ARO:3002718|QnrB4	QnrB4	Quinolone
gb|ARO:3002750|QnrB35	QnrB35	Quinolone
gb|ARO:3002759|QnrB44	QnrB44	Quinolone
gb|ARO:3002719|QnrB5	QnrB5	Quinolone
gb|ARO:3002735|QnrB20	QnrB20	Quinolone
gb|ARO:3002745|QnrB30	QnrB30	Quinolone
gb|ARO:3002786|QnrB74	QnrB74	Quinolone
gb|ARO:3002773|QnrB60	QnrB60	Quinolone
gb|ARO:3002758|QnrB43	QnrB43	Quinolone
gb|ARO:3002746|QnrB31	QnrB31	Quinolone
gb|ARO:3002784|QnrB72	QnrB72	Quinolone
gb|ARO:3002795|QnrS6	QnrS6	Quinolone
gb|ARO:3002797|QnrS8	QnrS8	Quinolone
gb|ARO:3002790|QnrS1	QnrS1	Quinolone
gb|ARO:3002794|QnrS5	QnrS5	Quinolone
gb|ARO:3002793|QnrS4	QnrS4	Quinolone
gb|ARO:3002798|QnrS9	QnrS9	Quinolone
gb|ARO:3002792|QnrS3	QnrS3	Quinolone
gb|ARO:3002796|QnrS7	QnrS7	Quinolone
gb|ARO:3002791|QnrS2	QnrS2	Quinolone
gb|ARO:3004622|QnrS10	QnrS10	Quinolone
gb|ARO:3004624|QnrS11	QnrS11	Quinolone
gb|ARO:3004625|QnrS12	QnrS12	Quinolone
gb|ARO:3004627|QnrS15	QnrS15	Quinolone
gb|ARO:3000179|tet(L)	tet(L)	Tetracycline
gb|ARO:3000186|tet(M)	tet(M)	Tetracycline
gb|ARO:3002854|dfrA1	dfrA1	Trimethoprim
gb|ARO:3002861|dfrA5	dfrA5	Trimethoprim
gb|ARO:3002858|dfrA12	dfrA12	Trimethoprim
gb|ARO:3002859|dfrA14	dfrA14	Trimethoprim
gb|ARO:3003013|dfrA15	dfrA15	Trimethoprim
gb|ARO:3004640|dfrA15b	dfrA15b	Trimethoprim
gb|ARO:3002860|dfrA17	dfrA17	Trimethoprim
gb|ARO:3003020|dfrA25	dfrA25	Trimethoprim
gb|ARO:3002864|dfrB1	dfrB1	Trimethoprim
gb|ARO:3002956|vanY_in_vanB_cl	vanY_in_vanB_cl	Trimethoprim
gb|ARO:3002961|vanY_in_vanM_cl	vanY_in_vanM_cl	Trimethoprim
gb|ARO:3002958|vanY_in_vanF_cl	vanY_in_vanF_cl	Trimethoprim
gb|ARO:3002955|vanY_in_vanA_cl	vanY_in_vanA_cl	Trimethoprim
gb|ARO:3002957|vanY_in_vanD_cl	vanY_in_vanD_cl	Trimethoprim
gb|ARO:3002959|vanY_in_vanG_cl	vanY_in_vanG_cl	Trimethoprim
gb|ARO:3001864|CTX-M-1	CTX-M-1	Betalactam
gb|ARO:3001873|CTX-M-10	CTX-M-10	Betalactam
gb|ARO:3001959|CTX-M-100	CTX-M-100	Betalactam
gb|ARO:3001960|CTX-M-101	CTX-M-101	Betalactam
gb|ARO:3001961|CTX-M-102	CTX-M-102	Betalactam
gb|ARO:3001962|CTX-M-103	CTX-M-103	Betalactam
gb|ARO:3001963|CTX-M-104	CTX-M-104	Betalactam
gb|ARO:3001965|CTX-M-105	CTX-M-105	Betalactam
gb|ARO:3001966|CTX-M-106	CTX-M-106	Betalactam
gb|ARO:3001967|CTX-M-107	CTX-M-107	Betalactam
gb|ARO:3001968|CTX-M-108	CTX-M-108	Betalactam
gb|ARO:3001969|CTX-M-109	CTX-M-109	Betalactam
gb|ARO:3001874|CTX-M-11	CTX-M-11	Betalactam
gb|ARO:3001970|CTX-M-110	CTX-M-110	Betalactam
gb|ARO:3001971|CTX-M-111	CTX-M-111	Betalactam
gb|ARO:3001972|CTX-M-112	CTX-M-112	Betalactam
gb|ARO:3001973|CTX-M-113	CTX-M-113	Betalactam
gb|ARO:3001974|CTX-M-114	CTX-M-114	Betalactam
gb|ARO:3001975|CTX-M-115	CTX-M-115	Betalactam
gb|ARO:3001976|CTX-M-116	CTX-M-116	Betalactam
gb|ARO:3001977|CTX-M-117	CTX-M-117	Betalactam
gb|ARO:3001875|CTX-M-12	CTX-M-12	Betalactam
gb|ARO:3001980|CTX-M-121	CTX-M-121	Betalactam
gb|ARO:3001981|CTX-M-122	CTX-M-122	Betalactam
gb|ARO:3001982|CTX-M-123	CTX-M-123	Betalactam
gb|ARO:3001983|CTX-M-124	CTX-M-124	Betalactam
gb|ARO:3001984|CTX-M-125	CTX-M-125	Betalactam
gb|ARO:3001985|CTX-M-126	CTX-M-126	Betalactam
gb|ARO:3001986|CTX-M-127	CTX-M-127	Betalactam
gb|ARO:3001988|CTX-M-129	CTX-M-129	Betalactam
gb|ARO:3001876|CTX-M-13	CTX-M-13	Betalactam
gb|ARO:3001989|CTX-M-130	CTX-M-130	Betalactam
gb|ARO:3001990|CTX-M-131	CTX-M-131	Betalactam
gb|ARO:3001991|CTX-M-132	CTX-M-132	Betalactam
gb|ARO:3001992|CTX-M-134	CTX-M-134	Betalactam
gb|ARO:3001995|CTX-M-136	CTX-M-136	Betalactam
gb|ARO:3001994|CTX-M-137	CTX-M-137	Betalactam
gb|ARO:3001996|CTX-M-138	CTX-M-138	Betalactam
gb|ARO:3001997|CTX-M-139	CTX-M-139	Betalactam
gb|ARO:3001877|CTX-M-14	CTX-M-14	Betalactam
gb|ARO:3001998|CTX-M-140	CTX-M-140	Betalactam
gb|ARO:3001999|CTX-M-141	CTX-M-141	Betalactam
gb|ARO:3002000|CTX-M-142	CTX-M-142	Betalactam
gb|ARO:3002001|CTX-M-143	CTX-M-143	Betalactam
gb|ARO:3002002|CTX-M-144	CTX-M-144	Betalactam
gb|ARO:3002004|CTX-M-146	CTX-M-146	Betalactam
gb|ARO:3002005|CTX-M-147	CTX-M-147	Betalactam
gb|ARO:3002006|CTX-M-148	CTX-M-148	Betalactam
gb|ARO:3001878|CTX-M-15	CTX-M-15	Betalactam
gb|ARO:3002007|CTX-M-150	CTX-M-150	Betalactam
gb|ARO:3002008|CTX-M-151	CTX-M-151	Betalactam
gb|ARO:3002009|CTX-M-152	CTX-M-152	Betalactam
gb|ARO:3002010|CTX-M-153	CTX-M-153	Betalactam
gb|ARO:3002011|CTX-M-154	CTX-M-154	Betalactam
gb|ARO:3003163|CTX-M-155	CTX-M-155	Betalactam
gb|ARO:3003164|CTX-M-156	CTX-M-156	Betalactam
gb|ARO:3003165|CTX-M-157	CTX-M-157	Betalactam
gb|ARO:3003166|CTX-M-158	CTX-M-158	Betalactam
gb|ARO:3003167|CTX-M-159	CTX-M-159	Betalactam
gb|ARO:3001879|CTX-M-16	CTX-M-16	Betalactam
gb|ARO:3003168|CTX-M-160	CTX-M-160	Betalactam
gb|ARO:3003169|CTX-M-161	CTX-M-161	Betalactam
gb|ARO:3003646|CTX-M-162	CTX-M-162	Betalactam
gb|ARO:3003647|CTX-M-163	CTX-M-163	Betalactam
gb|ARO:3003648|CTX-M-164	CTX-M-164	Betalactam
gb|ARO:3003649|CTX-M-165	CTX-M-165	Betalactam
gb|ARO:3003650|CTX-M-166	CTX-M-166	Betalactam
gb|ARO:3005590|CTX-M-167	CTX-M-167	Betalactam
gb|ARO:3005591|CTX-M-168	CTX-M-168	Betalactam
gb|ARO:3005592|CTX-M-169	CTX-M-169	Betalactam
gb|ARO:3001880|CTX-M-17	CTX-M-17	Betalactam
gb|ARO:3005593|CTX-M-170	CTX-M-170	Betalactam
gb|ARO:3005594|CTX-M-171	CTX-M-171	Betalactam
gb|ARO:3005595|CTX-M-172	CTX-M-172	Betalactam
gb|ARO:3005596|CTX-M-173	CTX-M-173	Betalactam
gb|ARO:3005597|CTX-M-174	CTX-M-174	Betalactam
gb|ARO:3005598|CTX-M-175	CTX-M-175	Betalactam
gb|ARO:3005599|CTX-M-176	CTX-M-176	Betalactam
gb|ARO:3005600|CTX-M-177	CTX-M-177	Betalactam
gb|ARO:3005601|CTX-M-178	CTX-M-178	Betalactam
gb|ARO:3005602|CTX-M-179	CTX-M-179	Betalactam
gb|ARO:3005603|CTX-M-180	CTX-M-180	Betalactam
gb|ARO:3005604|CTX-M-181	CTX-M-181	Betalactam
gb|ARO:3005605|CTX-M-182	CTX-M-182	Betalactam
gb|ARO:3005606|CTX-M-183	CTX-M-183	Betalactam
gb|ARO:3005607|CTX-M-184	CTX-M-184	Betalactam
gb|ARO:3005608|CTX-M-185	CTX-M-185	Betalactam
gb|ARO:3005609|CTX-M-186	CTX-M-186	Betalactam
gb|ARO:3005610|CTX-M-187	CTX-M-187	Betalactam
gb|ARO:3005611|CTX-M-188	CTX-M-188	Betalactam
gb|ARO:3005612|CTX-M-189	CTX-M-189	Betalactam
gb|ARO:3001881|CTX-M-19	CTX-M-19	Betalactam
gb|ARO:3005613|CTX-M-190	CTX-M-190	Betalactam
gb|ARO:3005614|CTX-M-191	CTX-M-191	Betalactam
gb|ARO:3005615|CTX-M-192	CTX-M-192	Betalactam
gb|ARO:3005616|CTX-M-193	CTX-M-193	Betalactam
gb|ARO:3005617|CTX-M-194	CTX-M-194	Betalactam
gb|ARO:3005618|CTX-M-195	CTX-M-195	Betalactam
gb|ARO:3005619|CTX-M-196	CTX-M-196	Betalactam
gb|ARO:3005620|CTX-M-197	CTX-M-197	Betalactam
gb|ARO:3005621|CTX-M-198	CTX-M-198	Betalactam
gb|ARO:3005622|CTX-M-199	CTX-M-199	Betalactam
gb|ARO:3001865|CTX-M-2	CTX-M-2	Betalactam
gb|ARO:3001882|CTX-M-20	CTX-M-20	Betalactam
gb|ARO:3005623|CTX-M-200	CTX-M-200	Betalactam
gb|ARO:3005624|CTX-M-201	CTX-M-201	Betalactam
gb|ARO:3005625|CTX-M-202	CTX-M-202	Betalactam
gb|ARO:3005626|CTX-M-203	CTX-M-203	Betalactam
gb|ARO:3005627|CTX-M-204	CTX-M-204	Betalactam
gb|ARO:3005628|CTX-M-205	CTX-M-205	Betalactam
gb|ARO:3005629|CTX-M-206	CTX-M-206	Betalactam
gb|ARO:3005630|CTX-M-207	CTX-M-207	Betalactam
gb|ARO:3005631|CTX-M-208	CTX-M-208	Betalactam
gb|ARO:3005632|CTX-M-209	CTX-M-209	Betalactam
gb|ARO:3001883|CTX-M-21	CTX-M-21	Betalactam
gb|ARO:3005633|CTX-M-210	CTX-M-210	Betalactam
gb|ARO:3005634|CTX-M-211	CTX-M-211	Betalactam
gb|ARO:3005635|CTX-M-212	CTX-M-212	Betalactam
gb|ARO:3005636|CTX-M-213	CTX-M-213	Betalactam
gb|ARO:3005637|CTX-M-214	CTX-M-214	Betalactam
gb|ARO:3005638|CTX-M-215	CTX-M-215	Betalactam
gb|ARO:3005639|CTX-M-216	CTX-M-216	Betalactam
gb|ARO:3005640|CTX-M-217	CTX-M-217	Betalactam
gb|ARO:3005641|CTX-M-218	CTX-M-218	Betalactam
gb|ARO:3005642|CTX-M-219	CTX-M-219	Betalactam
gb|ARO:3001884|CTX-M-22	CTX-M-22	Betalactam
gb|ARO:3005643|CTX-M-220	CTX-M-220	Betalactam
gb|ARO:3005644|CTX-M-221	CTX-M-221	Betalactam
gb|ARO:3005645|CTX-M-222	CTX-M-222	Betalactam
gb|ARO:3005646|CTX-M-223	CTX-M-223	Betalactam
gb|ARO:3005647|CTX-M-224	CTX-M-224	Betalactam
gb|ARO:3005648|CTX-M-225	CTX-M-225	Betalactam
gb|ARO:3005649|CTX-M-226	CTX-M-226	Betalactam
gb|ARO:3005650|CTX-M-227	CTX-M-227	Betalactam
gb|ARO:3005651|CTX-M-228	CTX-M-228	Betalactam
gb|ARO:3005652|CTX-M-229	CTX-M-229	Betalactam
gb|ARO:3001885|CTX-M-23	CTX-M-23	Betalactam
gb|ARO:3005653|CTX-M-230	CTX-M-230	Betalactam
gb|ARO:3005654|CTX-M-231	CTX-M-231	Betalactam
gb|ARO:3005655|CTX-M-232	CTX-M-232	Betalactam
gb|ARO:3005656|CTX-M-233	CTX-M-233	Betalactam
gb|ARO:3005657|CTX-M-234	CTX-M-234	Betalactam
gb|ARO:3005658|CTX-M-235	CTX-M-235	Betalactam
gb|ARO:3005659|CTX-M-236	CTX-M-236	Betalactam
gb|ARO:3005660|CTX-M-237	CTX-M-237	Betalactam
gb|ARO:3005661|CTX-M-238	CTX-M-238	Betalactam
gb|ARO:3005662|CTX-M-239	CTX-M-239	Betalactam
gb|ARO:3001886|CTX-M-24	CTX-M-24	Betalactam
gb|ARO:3005663|CTX-M-240	CTX-M-240	Betalactam
gb|ARO:3005664|CTX-M-241	CTX-M-241	Betalactam
gb|ARO:3005665|CTX-M-242	CTX-M-242	Betalactam
gb|ARO:3005666|CTX-M-244	CTX-M-244	Betalactam
gb|ARO:3001887|CTX-M-25	CTX-M-25	Betalactam
gb|ARO:3001888|CTX-M-26	CTX-M-26	Betalactam
gb|ARO:3001889|CTX-M-27	CTX-M-27	Betalactam
gb|ARO:3001890|CTX-M-28	CTX-M-28	Betalactam
gb|ARO:3001891|CTX-M-29	CTX-M-29	Betalactam
gb|ARO:3001866|CTX-M-3	CTX-M-3	Betalactam
gb|ARO:3001892|CTX-M-30	CTX-M-30	Betalactam
gb|ARO:3001893|CTX-M-31	CTX-M-31	Betalactam
gb|ARO:3001894|CTX-M-32	CTX-M-32	Betalactam
gb|ARO:3001895|CTX-M-33	CTX-M-33	Betalactam
gb|ARO:3001896|CTX-M-34	CTX-M-34	Betalactam
gb|ARO:3001897|CTX-M-35	CTX-M-35	Betalactam
gb|ARO:3001898|CTX-M-36	CTX-M-36	Betalactam
gb|ARO:3001899|CTX-M-37	CTX-M-37	Betalactam
gb|ARO:3001900|CTX-M-38	CTX-M-38	Betalactam
gb|ARO:3001901|CTX-M-39	CTX-M-39	Betalactam
gb|ARO:3001867|CTX-M-4	CTX-M-4	Betalactam
gb|ARO:3001902|CTX-M-40	CTX-M-40	Betalactam
gb|ARO:3001903|CTX-M-41	CTX-M-41	Betalactam
gb|ARO:3001904|CTX-M-42	CTX-M-42	Betalactam
gb|ARO:3001905|CTX-M-43	CTX-M-43	Betalactam
gb|ARO:3001906|CTX-M-44	CTX-M-44	Betalactam
gb|ARO:3001907|CTX-M-45	CTX-M-45	Betalactam
gb|ARO:3001908|CTX-M-46	CTX-M-46	Betalactam
gb|ARO:3001909|CTX-M-47	CTX-M-47	Betalactam
gb|ARO:3001910|CTX-M-48	CTX-M-48	Betalactam
gb|ARO:3001911|CTX-M-49	CTX-M-49	Betalactam
gb|ARO:3001868|CTX-M-5	CTX-M-5	Betalactam
gb|ARO:3001912|CTX-M-50	CTX-M-50	Betalactam
gb|ARO:3001913|CTX-M-51	CTX-M-51	Betalactam
gb|ARO:3001914|CTX-M-52	CTX-M-52	Betalactam
gb|ARO:3001915|CTX-M-53	CTX-M-53	Betalactam
gb|ARO:3001916|CTX-M-54	CTX-M-54	Betalactam
gb|ARO:3001917|CTX-M-55	CTX-M-55	Betalactam
gb|ARO:3001918|CTX-M-56	CTX-M-56	Betalactam
gb|ARO:3001919|CTX-M-58	CTX-M-58	Betalactam
gb|ARO:3001920|CTX-M-59	CTX-M-59	Betalactam
gb|ARO:3001869|CTX-M-6	CTX-M-6	Betalactam
gb|ARO:3001921|CTX-M-60	CTX-M-60	Betalactam
gb|ARO:3001922|CTX-M-61	CTX-M-61	Betalactam
gb|ARO:3001923|CTX-M-62	CTX-M-62	Betalactam
gb|ARO:3001924|CTX-M-63	CTX-M-63	Betalactam
gb|ARO:3001925|CTX-M-64	CTX-M-64	Betalactam
gb|ARO:3001926|CTX-M-65	CTX-M-65	Betalactam
gb|ARO:3001927|CTX-M-66	CTX-M-66	Betalactam
gb|ARO:3001928|CTX-M-67	CTX-M-67	Betalactam
gb|ARO:3001929|CTX-M-68	CTX-M-68	Betalactam
gb|ARO:3001930|CTX-M-69	CTX-M-69	Betalactam
gb|ARO:3001870|CTX-M-7	CTX-M-7	Betalactam
gb|ARO:3001932|CTX-M-71	CTX-M-71	Betalactam
gb|ARO:3001933|CTX-M-72	CTX-M-72	Betalactam
gb|ARO:3001934|CTX-M-73	CTX-M-73	Betalactam
gb|ARO:3001935|CTX-M-74	CTX-M-74	Betalactam
gb|ARO:3001936|CTX-M-75	CTX-M-75	Betalactam
gb|ARO:3001937|CTX-M-76	CTX-M-76	Betalactam
gb|ARO:3001938|CTX-M-77	CTX-M-77	Betalactam
gb|ARO:3001939|CTX-M-78	CTX-M-78	Betalactam
gb|ARO:3001940|CTX-M-79	CTX-M-79	Betalactam
gb|ARO:3001871|CTX-M-8	CTX-M-8	Betalactam
gb|ARO:3001941|CTX-M-80	CTX-M-80	Betalactam
gb|ARO:3001942|CTX-M-81	CTX-M-81	Betalactam
gb|ARO:3001943|CTX-M-82	CTX-M-82	Betalactam
gb|ARO:3001944|CTX-M-83	CTX-M-83	Betalactam
gb|ARO:3001945|CTX-M-84	CTX-M-84	Betalactam
gb|ARO:3002495|CTX-M-85	CTX-M-85	Betalactam
gb|ARO:3001946|CTX-M-86	CTX-M-86	Betalactam
gb|ARO:3001947|CTX-M-87	CTX-M-87	Betalactam
gb|ARO:3001948|CTX-M-88	CTX-M-88	Betalactam
gb|ARO:3001949|CTX-M-89	CTX-M-89	Betalactam
gb|ARO:3001872|CTX-M-9	CTX-M-9	Betalactam
gb|ARO:3001950|CTX-M-90	CTX-M-90	Betalactam
gb|ARO:3001951|CTX-M-91	CTX-M-91	Betalactam
gb|ARO:3001952|CTX-M-92	CTX-M-92	Betalactam
gb|ARO:3001953|CTX-M-93	CTX-M-93	Betalactam
gb|ARO:3001954|CTX-M-94	CTX-M-94	Betalactam
gb|ARO:3001955|CTX-M-95	CTX-M-95	Betalactam
gb|ARO:3001956|CTX-M-96	CTX-M-96	Betalactam
gb|ARO:3005667|CTX-M-97	CTX-M-97	Betalactam
gb|ARO:3001957|CTX-M-98	CTX-M-98	Betalactam
gb|ARO:3001958|CTX-M-99	CTX-M-99	Betalactam
gb|ARO:3001396|OXA-1	OXA-1	Betalactam
gb|ARO:3001405|OXA-10	OXA-10	Betalactam
gb|ARO:3001438|OXA-100	OXA-100	Betalactam
gb|ARO:3001439|OXA-101	OXA-101	Betalactam
gb|ARO:3001707|OXA-103	OXA-103	Betalactam
gb|ARO:3001636|OXA-104	OXA-104	Betalactam
gb|ARO:3001637|OXA-106	OXA-106	Betalactam
gb|ARO:3001638|OXA-107	OXA-107	Betalactam
gb|ARO:3001639|OXA-108	OXA-108	Betalactam
gb|ARO:3001640|OXA-109	OXA-109	Betalactam
gb|ARO:3001406|OXA-11	OXA-11	Betalactam
gb|ARO:3001641|OXA-110	OXA-110	Betalactam
gb|ARO:3001642|OXA-111	OXA-111	Betalactam
gb|ARO:3001643|OXA-112	OXA-112	Betalactam
gb|ARO:3001644|OXA-113	OXA-113	Betalactam
gb|ARO:3001609|OXA-114a	OXA-114a	Betalactam
gb|ARO:3005702|OXA-114b	OXA-114b	Betalactam
gb|ARO:3005703|OXA-114c	OXA-114c	Betalactam
gb|ARO:3005704|OXA-114d	OXA-114d	Betalactam
gb|ARO:3005705|OXA-114e	OXA-114e	Betalactam
gb|ARO:3005706|OXA-114f	OXA-114f	Betalactam
gb|ARO:3005707|OXA-114g	OXA-114g	Betalactam
gb|ARO:3005708|OXA-114h	OXA-114h	Betalactam
gb|ARO:3005709|OXA-114i	OXA-114i	Betalactam
gb|ARO:3005710|OXA-114j	OXA-114j	Betalactam
gb|ARO:3005711|OXA-114k	OXA-114k	Betalactam
gb|ARO:3005712|OXA-114l	OXA-114l	Betalactam
gb|ARO:3005713|OXA-114m	OXA-114m	Betalactam
gb|ARO:3005714|OXA-114n	OXA-114n	Betalactam
gb|ARO:3005715|OXA-114p	OXA-114p	Betalactam
gb|ARO:3005716|OXA-114q	OXA-114q	Betalactam
gb|ARO:3005717|OXA-114r	OXA-114r	Betalactam
gb|ARO:3005718|OXA-114s	OXA-114s	Betalactam
gb|ARO:3005719|OXA-114t	OXA-114t	Betalactam
gb|ARO:3005720|OXA-114u	OXA-114u	Betalactam
gb|ARO:3005721|OXA-114v	OXA-114v	Betalactam
gb|ARO:3005722|OXA-114w	OXA-114w	Betalactam
gb|ARO:3005723|OXA-114x	OXA-114x	Betalactam
gb|ARO:3001440|OXA-115	OXA-115	Betalactam
gb|ARO:3001441|OXA-116	OXA-116	Betalactam
gb|ARO:3001442|OXA-117	OXA-117	Betalactam
gb|ARO:3001768|OXA-118	OXA-118	Betalactam
gb|ARO:3001775|OXA-119	OXA-119	Betalactam
gb|ARO:3001407|OXA-12	OXA-12	Betalactam
gb|ARO:3001672|OXA-120	OXA-120	Betalactam
gb|ARO:3001443|OXA-121	OXA-121	Betalactam
gb|ARO:3001444|OXA-122	OXA-122	Betalactam
gb|ARO:3001445|OXA-123	OXA-123	Betalactam
gb|ARO:3001446|OXA-124	OXA-124	Betalactam
gb|ARO:3001447|OXA-125	OXA-125	Betalactam
gb|ARO:3001448|OXA-126	OXA-126	Betalactam
gb|ARO:3001449|OXA-127	OXA-127	Betalactam
gb|ARO:3001648|OXA-128	OXA-128	Betalactam
gb|ARO:3001811|OXA-129	OXA-129	Betalactam
gb|ARO:3001408|OXA-13	OXA-13	Betalactam
gb|ARO:3001651|OXA-130	OXA-130	Betalactam
gb|ARO:3001652|OXA-131	OXA-131	Betalactam
gb|ARO:3001653|OXA-132	OXA-132	Betalactam
gb|ARO:3001702|OXA-133	OXA-133	Betalactam
gb|ARO:3001695|OXA-134	OXA-134	Betalactam
gb|ARO:3001765|OXA-136	OXA-136	Betalactam
gb|ARO:3001767|OXA-137	OXA-137	Betalactam
gb|ARO:3001655|OXA-138	OXA-138	Betalactam
gb|ARO:3001451|OXA-139	OXA-139	Betalactam
gb|ARO:3001409|OXA-14	OXA-14	Betalactam
gb|ARO:3001452|OXA-140	OXA-140	Betalactam
gb|ARO:3001802|OXA-141	OXA-141	Betalactam
gb|ARO:3001803|OXA-142	OXA-142	Betalactam
gb|ARO:3001654|OXA-143	OXA-143	Betalactam
gb|ARO:3002480|OXA-144	OXA-144	Betalactam
gb|ARO:3001804|OXA-145	OXA-145	Betalactam
gb|ARO:3001779|OXA-146	OXA-146	Betalactam
gb|ARO:3001801|OXA-147	OXA-147	Betalactam
gb|ARO:3001453|OXA-148	OXA-148	Betalactam
gb|ARO:3001454|OXA-149	OXA-149	Betalactam
gb|ARO:3001410|OXA-15	OXA-15	Betalactam
gb|ARO:3001455|OXA-150	OXA-150	Betalactam
gb|ARO:3001456|OXA-151	OXA-151	Betalactam
gb|ARO:3001457|OXA-152	OXA-152	Betalactam
gb|ARO:3001458|OXA-153	OXA-153	Betalactam
gb|ARO:3001459|OXA-154	OXA-154	Betalactam
gb|ARO:3001460|OXA-155	OXA-155	Betalactam
gb|ARO:3001461|OXA-156	OXA-156	Betalactam
gb|ARO:3001462|OXA-157	OXA-157	Betalactam
gb|ARO:3001463|OXA-158	OXA-158	Betalactam
gb|ARO:3001464|OXA-159	OXA-159	Betalactam
gb|ARO:3001411|OXA-16	OXA-16	Betalactam
gb|ARO:3001663|OXA-160	OXA-160	Betalactam
gb|ARO:3001799|OXA-161	OXA-161	Betalactam
gb|ARO:3001776|OXA-162	OXA-162	Betalactam
gb|ARO:3001783|OXA-163	OXA-163	Betalactam
gb|ARO:3001662|OXA-164	OXA-164	Betalactam
gb|ARO:3001465|OXA-165	OXA-165	Betalactam
gb|ARO:3001466|OXA-166	OXA-166	Betalactam
gb|ARO:3001467|OXA-167	OXA-167	Betalactam
gb|ARO:3001468|OXA-168	OXA-168	Betalactam
gb|ARO:3001469|OXA-169	OXA-169	Betalactam
gb|ARO:3001412|OXA-17	OXA-17	Betalactam
gb|ARO:3001470|OXA-170	OXA-170	Betalactam
gb|ARO:3001471|OXA-171	OXA-171	Betalactam
gb|ARO:3001656|OXA-172	OXA-172	Betalactam
gb|ARO:3001657|OXA-173	OXA-173	Betalactam
gb|ARO:3001658|OXA-174	OXA-174	Betalactam
gb|ARO:3001659|OXA-175	OXA-175	Betalactam
gb|ARO:3001660|OXA-176	OXA-176	Betalactam
gb|ARO:3001661|OXA-177	OXA-177	Betalactam
gb|ARO:3001472|OXA-178	OXA-178	Betalactam
gb|ARO:3001473|OXA-179	OXA-179	Betalactam
gb|ARO:3001413|OXA-18	OXA-18	Betalactam
gb|ARO:3001474|OXA-180	OXA-180	Betalactam
gb|ARO:3001784|OXA-181	OXA-181	Betalactam
gb|ARO:3001709|OXA-182	OXA-182	Betalactam
gb|ARO:3001475|OXA-183	OXA-183	Betalactam
gb|ARO:3001476|OXA-184	OXA-184	Betalactam
gb|ARO:3001477|OXA-185	OXA-185	Betalactam
gb|ARO:3001414|OXA-19	OXA-19	Betalactam
gb|ARO:3001766|OXA-192	OXA-192	Betalactam
gb|ARO:3001478|OXA-193	OXA-193	Betalactam
gb|ARO:3001479|OXA-194	OXA-194	Betalactam
gb|ARO:3001480|OXA-195	OXA-195	Betalactam
gb|ARO:3001481|OXA-196	OXA-196	Betalactam
gb|ARO:3001482|OXA-197	OXA-197	Betalactam
gb|ARO:3001805|OXA-198	OXA-198	Betalactam
gb|ARO:3001814|OXA-199	OXA-199	Betalactam
gb|ARO:3001397|OXA-2	OXA-2	Betalactam
gb|ARO:3001415|OXA-20	OXA-20	Betalactam
gb|ARO:3001665|OXA-200	OXA-200	Betalactam
gb|ARO:3001666|OXA-201	OXA-201	Betalactam
gb|ARO:3001667|OXA-202	OXA-202	Betalactam
gb|ARO:3001664|OXA-203	OXA-203	Betalactam
gb|ARO:3001788|OXA-204	OXA-204	Betalactam
gb|ARO:3001483|OXA-205	OXA-205	Betalactam
gb|ARO:3001484|OXA-206	OXA-206	Betalactam
gb|ARO:3001485|OXA-207	OXA-207	Betalactam
gb|ARO:3001486|OXA-208	OXA-208	Betalactam
gb|ARO:3001809|OXA-209	OXA-209	Betalactam
gb|ARO:3001416|OXA-21	OXA-21	Betalactam
gb|ARO:3001487|OXA-210	OXA-210	Betalactam
gb|ARO:3001710|OXA-211	OXA-211	Betalactam
gb|ARO:3001711|OXA-212	OXA-212	Betalactam
gb|ARO:3001712|OXA-213	OXA-213	Betalactam
gb|ARO:3001713|OXA-214	OXA-214	Betalactam
gb|ARO:3001714|OXA-215	OXA-215	Betalactam
gb|ARO:3001488|OXA-216	OXA-216	Betalactam
gb|ARO:3001489|OXA-217	OXA-217	Betalactam
gb|ARO:3001668|OXA-219	OXA-219	Betalactam
gb|ARO:3001417|OXA-22	OXA-22	Betalactam
gb|ARO:3001669|OXA-223	OXA-223	Betalactam
gb|ARO:3001806|OXA-224	OXA-224	Betalactam
gb|ARO:3001493|OXA-225	OXA-225	Betalactam
gb|ARO:3001800|OXA-226	OXA-226	Betalactam
gb|ARO:3001691|OXA-228	OXA-228	Betalactam
gb|ARO:3001692|OXA-229	OXA-229	Betalactam
gb|ARO:3001418|OXA-23	OXA-23	Betalactam
gb|ARO:3001693|OXA-230	OXA-230	Betalactam
gb|ARO:3001670|OXA-231	OXA-231	Betalactam
gb|ARO:3001778|OXA-232	OXA-232	Betalactam
gb|ARO:3001495|OXA-233	OXA-233	Betalactam
gb|ARO:3001496|OXA-234	OXA-234	Betalactam
gb|ARO:3001676|OXA-235	OXA-235	Betalactam
gb|ARO:3001677|OXA-236	OXA-236	Betalactam
gb|ARO:3001678|OXA-237	OXA-237	Betalactam
gb|ARO:3001498|OXA-239	OXA-239	Betalactam
gb|ARO:3001419|OXA-24	OXA-24	Betalactam
gb|ARO:3001499|OXA-240	OXA-240	Betalactam
gb|ARO:3001679|OXA-241	OXA-241	Betalactam
gb|ARO:3001680|OXA-242	OXA-242	Betalactam
gb|ARO:3001610|OXA-243	OXA-243	Betalactam
gb|ARO:3001786|OXA-244	OXA-244	Betalactam
gb|ARO:3001787|OXA-245	OXA-245	Betalactam
gb|ARO:3001807|OXA-246	OXA-246	Betalactam
gb|ARO:3001791|OXA-247	OXA-247	Betalactam
gb|ARO:3001673|OXA-248	OXA-248	Betalactam
gb|ARO:3001674|OXA-249	OXA-249	Betalactam
gb|ARO:3001420|OXA-25	OXA-25	Betalactam
gb|ARO:3001675|OXA-250	OXA-250	Betalactam
gb|ARO:3001500|OXA-251	OXA-251	Betalactam
gb|ARO:3001501|OXA-252	OXA-252	Betalactam
gb|ARO:3001689|OXA-253	OXA-253	Betalactam
gb|ARO:3001682|OXA-254	OXA-254	Betalactam
gb|ARO:3001690|OXA-255	OXA-255	Betalactam
gb|ARO:3001502|OXA-256	OXA-256	Betalactam
gb|ARO:3001694|OXA-257	OXA-257	Betalactam
gb|ARO:3001503|OXA-258	OXA-258	Betalactam
gb|ARO:3001715|OXA-259	OXA-259	Betalactam
gb|ARO:3001421|OXA-26	OXA-26	Betalactam
gb|ARO:3001716|OXA-260	OXA-260	Betalactam
gb|ARO:3001717|OXA-261	OXA-261	Betalactam
gb|ARO:3001718|OXA-262	OXA-262	Betalactam
gb|ARO:3001719|OXA-263	OXA-263	Betalactam
gb|ARO:3001720|OXA-264	OXA-264	Betalactam
gb|ARO:3001721|OXA-265	OXA-265	Betalactam
gb|ARO:3001722|OXA-266	OXA-266	Betalactam
gb|ARO:3001723|OXA-267	OXA-267	Betalactam
gb|ARO:3001724|OXA-268	OXA-268	Betalactam
gb|ARO:3001725|OXA-269	OXA-269	Betalactam
gb|ARO:3001422|OXA-27	OXA-27	Betalactam
gb|ARO:3001726|OXA-270	OXA-270	Betalactam
gb|ARO:3001727|OXA-271	OXA-271	Betalactam
gb|ARO:3001728|OXA-272	OXA-272	Betalactam
gb|ARO:3001729|OXA-273	OXA-273	Betalactam
gb|ARO:3001730|OXA-274	OXA-274	Betalactam
gb|ARO:3001731|OXA-275	OXA-275	Betalactam
gb|ARO:3001732|OXA-276	OXA-276	Betalactam
gb|ARO:3001733|OXA-277	OXA-277	Betalactam
gb|ARO:3001681|OXA-278	OXA-278	Betalactam
gb|ARO:3001734|OXA-279	OXA-279	Betalactam
gb|ARO:3001423|OXA-28	OXA-28	Betalactam
gb|ARO:3001735|OXA-280	OXA-280	Betalactam
gb|ARO:3001736|OXA-281	OXA-281	Betalactam
gb|ARO:3001737|OXA-282	OXA-282	Betalactam
gb|ARO:3001738|OXA-283	OXA-283	Betalactam
gb|ARO:3001739|OXA-284	OXA-284	Betalactam
gb|ARO:3001740|OXA-285	OXA-285	Betalactam
gb|ARO:3001741|OXA-286	OXA-286	Betalactam
gb|ARO:3001742|OXA-287	OXA-287	Betalactam
gb|ARO:3001743|OXA-288	OXA-288	Betalactam
gb|ARO:3001744|OXA-289	OXA-289	Betalactam
gb|ARO:3001424|OXA-29	OXA-29	Betalactam
gb|ARO:3001745|OXA-290	OXA-290	Betalactam
gb|ARO:3001746|OXA-291	OXA-291	Betalactam
gb|ARO:3001747|OXA-292	OXA-292	Betalactam
gb|ARO:3001748|OXA-293	OXA-293	Betalactam
gb|ARO:3001749|OXA-294	OXA-294	Betalactam
gb|ARO:3001750|OXA-295	OXA-295	Betalactam
gb|ARO:3001751|OXA-296	OXA-296	Betalactam
gb|ARO:3001752|OXA-297	OXA-297	Betalactam
gb|ARO:3001753|OXA-298	OXA-298	Betalactam
gb|ARO:3001754|OXA-299	OXA-299	Betalactam
gb|ARO:3001398|OXA-3	OXA-3	Betalactam
gb|ARO:3001755|OXA-300	OXA-300	Betalactam
gb|ARO:3001756|OXA-301	OXA-301	Betalactam
gb|ARO:3001757|OXA-302	OXA-302	Betalactam
gb|ARO:3001758|OXA-303	OXA-303	Betalactam
gb|ARO:3001759|OXA-304	OXA-304	Betalactam
gb|ARO:3001760|OXA-305	OXA-305	Betalactam
gb|ARO:3001761|OXA-306	OXA-306	Betalactam
gb|ARO:3001762|OXA-307	OXA-307	Betalactam
gb|ARO:3001763|OXA-308	OXA-308	Betalactam
gb|ARO:3001504|OXA-309	OXA-309	Betalactam
gb|ARO:3001425|OXA-31	OXA-31	Betalactam
gb|ARO:3001683|OXA-312	OXA-312	Betalactam
gb|ARO:3001684|OXA-313	OXA-313	Betalactam
gb|ARO:3001685|OXA-314	OXA-314	Betalactam
gb|ARO:3001686|OXA-315	OXA-315	Betalactam
gb|ARO:3001687|OXA-316	OXA-316	Betalactam
gb|ARO:3001688|OXA-317	OXA-317	Betalactam
gb|ARO:3001426|OXA-32	OXA-32	Betalactam
gb|ARO:3001793|OXA-320	OXA-320	Betalactam
gb|ARO:3001510|OXA-322	OXA-322	Betalactam
gb|ARO:3001511|OXA-323	OXA-323	Betalactam
gb|ARO:3001512|OXA-324	OXA-324	Betalactam
gb|ARO:3001513|OXA-325	OXA-325	Betalactam
gb|ARO:3001514|OXA-326	OXA-326	Betalactam
gb|ARO:3001515|OXA-327	OXA-327	Betalactam
gb|ARO:3001516|OXA-328	OXA-328	Betalactam
gb|ARO:3001517|OXA-329	OXA-329	Betalactam
gb|ARO:3001427|OXA-33	OXA-33	Betalactam
gb|ARO:3001518|OXA-330	OXA-330	Betalactam
gb|ARO:3001519|OXA-331	OXA-331	Betalactam
gb|ARO:3001520|OXA-332	OXA-332	Betalactam
gb|ARO:3001521|OXA-333	OXA-333	Betalactam
gb|ARO:3001522|OXA-334	OXA-334	Betalactam
gb|ARO:3001523|OXA-335	OXA-335	Betalactam
gb|ARO:3001524|OXA-336	OXA-336	Betalactam
gb|ARO:3001525|OXA-337	OXA-337	Betalactam
gb|ARO:3001526|OXA-338	OXA-338	Betalactam
gb|ARO:3001527|OXA-339	OXA-339	Betalactam
gb|ARO:3001428|OXA-34	OXA-34	Betalactam
gb|ARO:3001528|OXA-340	OXA-340	Betalactam
gb|ARO:3001529|OXA-341	OXA-341	Betalactam
gb|ARO:3001530|OXA-342	OXA-342	Betalactam
gb|ARO:3001531|OXA-343	OXA-343	Betalactam
gb|ARO:3001532|OXA-344	OXA-344	Betalactam
gb|ARO:3001533|OXA-345	OXA-345	Betalactam
gb|ARO:3001534|OXA-346	OXA-346	Betalactam
gb|ARO:3001777|OXA-347	OXA-347	Betalactam
gb|ARO:3001535|OXA-348	OXA-348	Betalactam
gb|ARO:3001536|OXA-349	OXA-349	Betalactam
gb|ARO:3001429|OXA-35	OXA-35	Betalactam
gb|ARO:3001537|OXA-350	OXA-350	Betalactam
gb|ARO:3001538|OXA-351	OXA-351	Betalactam
gb|ARO:3001539|OXA-352	OXA-352	Betalactam
gb|ARO:3001540|OXA-353	OXA-353	Betalactam
gb|ARO:3001541|OXA-354	OXA-354	Betalactam
gb|ARO:3001542|OXA-355	OXA-355	Betalactam
gb|ARO:3001543|OXA-356	OXA-356	Betalactam
gb|ARO:3001544|OXA-357	OXA-357	Betalactam
gb|ARO:3001545|OXA-358	OXA-358	Betalactam
gb|ARO:3001546|OXA-359	OXA-359	Betalactam
gb|ARO:3001430|OXA-36	OXA-36	Betalactam
gb|ARO:3001547|OXA-360	OXA-360	Betalactam
gb|ARO:3001548|OXA-361	OXA-361	Betalactam
gb|ARO:3001549|OXA-362	OXA-362	Betalactam
gb|ARO:3001550|OXA-363	OXA-363	Betalactam
gb|ARO:3001551|OXA-364	OXA-364	Betalactam
gb|ARO:3001552|OXA-365	OXA-365	Betalactam
gb|ARO:3001553|OXA-366	OXA-366	Betalactam
gb|ARO:3001555|OXA-368	OXA-368	Betalactam
gb|ARO:3001431|OXA-37	OXA-37	Betalactam
gb|ARO:3001774|OXA-370	OXA-370	Betalactam
gb|ARO:3001557|OXA-371	OXA-371	Betalactam
gb|ARO:3001558|OXA-372	OXA-372	Betalactam
gb|ARO:3001559|OXA-373	OXA-373	Betalactam
gb|ARO:3001560|OXA-374	OXA-374	Betalactam
gb|ARO:3001561|OXA-375	OXA-375	Betalactam
gb|ARO:3001562|OXA-376	OXA-376	Betalactam
gb|ARO:3001563|OXA-377	OXA-377	Betalactam
gb|ARO:3001564|OXA-378	OXA-378	Betalactam
gb|ARO:3001565|OXA-379	OXA-379	Betalactam
gb|ARO:3001566|OXA-380	OXA-380	Betalactam
gb|ARO:3001567|OXA-381	OXA-381	Betalactam
gb|ARO:3001568|OXA-382	OXA-382	Betalactam
gb|ARO:3001569|OXA-383	OXA-383	Betalactam
gb|ARO:3001570|OXA-384	OXA-384	Betalactam
gb|ARO:3001571|OXA-385	OXA-385	Betalactam
gb|ARO:3001572|OXA-386	OXA-386	Betalactam
gb|ARO:3001573|OXA-387	OXA-387	Betalactam
gb|ARO:3001574|OXA-388	OXA-388	Betalactam
gb|ARO:3001575|OXA-389	OXA-389	Betalactam
gb|ARO:3001576|OXA-390	OXA-390	Betalactam
gb|ARO:3001577|OXA-391	OXA-391	Betalactam
gb|ARO:3001578|OXA-392	OXA-392	Betalactam
gb|ARO:3001581|OXA-395	OXA-395	Betalactam
gb|ARO:3001582|OXA-396	OXA-396	Betalactam
gb|ARO:3001583|OXA-397	OXA-397	Betalactam
gb|ARO:3001584|OXA-398	OXA-398	Betalactam
gb|ARO:3001399|OXA-4	OXA-4	Betalactam
gb|ARO:3001586|OXA-400	OXA-400	Betalactam
gb|ARO:3001587|OXA-401	OXA-401	Betalactam
gb|ARO:3001588|OXA-402	OXA-402	Betalactam
gb|ARO:3001589|OXA-403	OXA-403	Betalactam
gb|ARO:3001595|OXA-404	OXA-404	Betalactam
gb|ARO:3001596|OXA-405	OXA-405	Betalactam
gb|ARO:3001597|OXA-406	OXA-406	Betalactam
gb|ARO:3001598|OXA-407	OXA-407	Betalactam
gb|ARO:3001599|OXA-408	OXA-408	Betalactam
gb|ARO:3001600|OXA-409	OXA-409	Betalactam
gb|ARO:3001602|OXA-411	OXA-411	Betalactam
gb|ARO:3001603|OXA-412	OXA-412	Betalactam
gb|ARO:3001604|OXA-413	OXA-413	Betalactam
gb|ARO:3001605|OXA-414	OXA-414	Betalactam
gb|ARO:3001606|OXA-415	OXA-415	Betalactam
gb|ARO:3001607|OXA-416	OXA-416	Betalactam
gb|ARO:3001608|OXA-417	OXA-417	Betalactam
gb|ARO:3002496|OXA-418	OXA-418	Betalactam
gb|ARO:3001769|OXA-42	OXA-42	Betalactam
gb|ARO:3003116|OXA-420	OXA-420	Betalactam
gb|ARO:3003117|OXA-421	OXA-421	Betalactam
gb|ARO:3003160|OXA-422	OXA-422	Betalactam
gb|ARO:3003161|OXA-423	OXA-423	Betalactam
gb|ARO:3003147|OXA-424	OXA-424	Betalactam
gb|ARO:3003148|OXA-425	OXA-425	Betalactam
gb|ARO:3003149|OXA-426	OXA-426	Betalactam
gb|ARO:3003115|OXA-427	OXA-427	Betalactam
gb|ARO:3003120|OXA-429	OXA-429	Betalactam
gb|ARO:3001770|OXA-43	OXA-43	Betalactam
gb|ARO:3003121|OXA-430	OXA-430	Betalactam
gb|ARO:3003124|OXA-431	OXA-431	Betalactam
gb|ARO:3003125|OXA-432	OXA-432	Betalactam
gb|ARO:3003126|OXA-433	OXA-433	Betalactam
gb|ARO:3003162|OXA-435	OXA-435	Betalactam
gb|ARO:3003128|OXA-436	OXA-436	Betalactam
gb|ARO:3003593|OXA-437	OXA-437	Betalactam
gb|ARO:3003594|OXA-438	OXA-438	Betalactam
gb|ARO:3003595|OXA-439	OXA-439	Betalactam
gb|ARO:3003596|OXA-440	OXA-440	Betalactam
gb|ARO:3003597|OXA-441	OXA-441	Betalactam
gb|ARO:3003598|OXA-442	OXA-442	Betalactam
gb|ARO:3003599|OXA-443	OXA-443	Betalactam
gb|ARO:3003600|OXA-444	OXA-444	Betalactam
gb|ARO:3003602|OXA-446	OXA-446	Betalactam
gb|ARO:3003603|OXA-447	OXA-447	Betalactam
gb|ARO:3003604|OXA-448	OXA-448	Betalactam
gb|ARO:3003605|OXA-449	OXA-449	Betalactam
gb|ARO:3001794|OXA-45	OXA-45	Betalactam
gb|ARO:3003606|OXA-450	OXA-450	Betalactam
gb|ARO:3003607|OXA-451	OXA-451	Betalactam
gb|ARO:3003608|OXA-452	OXA-452	Betalactam
gb|ARO:3003609|OXA-453	OXA-453	Betalactam
gb|ARO:3003610|OXA-454	OXA-454	Betalactam
gb|ARO:3003611|OXA-455	OXA-455	Betalactam
gb|ARO:3003613|OXA-457	OXA-457	Betalactam
gb|ARO:3003614|OXA-458	OXA-458	Betalactam
gb|ARO:3003615|OXA-459	OXA-459	Betalactam
gb|ARO:3001797|OXA-46	OXA-46	Betalactam
gb|ARO:3003616|OXA-460	OXA-460	Betalactam
gb|ARO:3003617|OXA-461	OXA-461	Betalactam
gb|ARO:3003620|OXA-464	OXA-464	Betalactam
gb|ARO:3003621|OXA-465	OXA-465	Betalactam
gb|ARO:3003622|OXA-466	OXA-466	Betalactam
gb|ARO:3001781|OXA-47	OXA-47	Betalactam
gb|ARO:3003626|OXA-470	OXA-470	Betalactam
gb|ARO:3003627|OXA-471	OXA-471	Betalactam
gb|ARO:3003628|OXA-472	OXA-472	Betalactam
gb|ARO:3003629|OXA-473	OXA-473	Betalactam
gb|ARO:3003631|OXA-474	OXA-474	Betalactam
gb|ARO:3003632|OXA-475	OXA-475	Betalactam
gb|ARO:3003633|OXA-476	OXA-476	Betalactam
gb|ARO:3003634|OXA-477	OXA-477	Betalactam
gb|ARO:3003635|OXA-478	OXA-478	Betalactam
gb|ARO:3003636|OXA-479	OXA-479	Betalactam
gb|ARO:3001782|OXA-48	OXA-48	Betalactam
gb|ARO:3003637|OXA-480	OXA-480	Betalactam
gb|ARO:3003639|OXA-482	OXA-482	Betalactam
gb|ARO:3003640|OXA-483	OXA-483	Betalactam
gb|ARO:3003641|OXA-484	OXA-484	Betalactam
gb|ARO:3003642|OXA-485	OXA-485	Betalactam
gb|ARO:3003643|OXA-486	OXA-486	Betalactam
gb|ARO:3003645|OXA-488	OXA-488	Betalactam
gb|ARO:3005724|OXA-489	OXA-489	Betalactam
gb|ARO:3001671|OXA-49	OXA-49	Betalactam
gb|ARO:3005725|OXA-491	OXA-491	Betalactam
gb|ARO:3005726|OXA-493	OXA-493	Betalactam
gb|ARO:3005727|OXA-494	OXA-494	Betalactam
gb|ARO:3005335|OXA-496	OXA-496	Betalactam
gb|ARO:3005728|OXA-497	OXA-497	Betalactam
gb|ARO:3005729|OXA-498	OXA-498	Betalactam
gb|ARO:3005343|OXA-499	OXA-499	Betalactam
gb|ARO:3001400|OXA-5	OXA-5	Betalactam
gb|ARO:3001796|OXA-50	OXA-50	Betalactam
gb|ARO:3005730|OXA-500	OXA-500	Betalactam
gb|ARO:3005731|OXA-501	OXA-501	Betalactam
gb|ARO:3005732|OXA-502	OXA-502	Betalactam
gb|ARO:3005733|OXA-503	OXA-503	Betalactam
gb|ARO:3005734|OXA-504	OXA-504	Betalactam
gb|ARO:3005735|OXA-505	OXA-505	Betalactam
gb|ARO:3005736|OXA-506	OXA-506	Betalactam
gb|ARO:3005737|OXA-507	OXA-507	Betalactam
gb|ARO:3005738|OXA-508	OXA-508	Betalactam
gb|ARO:3005739|OXA-509	OXA-509	Betalactam
gb|ARO:3001612|OXA-51	OXA-51	Betalactam
gb|ARO:3005740|OXA-510	OXA-510	Betalactam
gb|ARO:3005741|OXA-511	OXA-511	Betalactam
gb|ARO:3005742|OXA-512	OXA-512	Betalactam
gb|ARO:3005743|OXA-513	OXA-513	Betalactam
gb|ARO:3005744|OXA-514	OXA-514	Betalactam
gb|ARO:3005745|OXA-515	OXA-515	Betalactam
gb|ARO:3005746|OXA-516	OXA-516	Betalactam
gb|ARO:3005747|OXA-517	OXA-517	Betalactam
gb|ARO:3005748|OXA-518	OXA-518	Betalactam
gb|ARO:3005749|OXA-519	OXA-519	Betalactam
gb|ARO:3005750|OXA-520	OXA-520	Betalactam
gb|ARO:3005751|OXA-521	OXA-521	Betalactam
gb|ARO:3005752|OXA-522	OXA-522	Betalactam
gb|ARO:3005753|OXA-523	OXA-523	Betalactam
gb|ARO:3005754|OXA-524	OXA-524	Betalactam
gb|ARO:3005755|OXA-525	OXA-525	Betalactam
gb|ARO:3005756|OXA-526	OXA-526	Betalactam
gb|ARO:3005757|OXA-527	OXA-527	Betalactam
gb|ARO:3005758|OXA-528	OXA-528	Betalactam
gb|ARO:3005759|OXA-529	OXA-529	Betalactam
gb|ARO:3001810|OXA-53	OXA-53	Betalactam
gb|ARO:3005760|OXA-530	OXA-530	Betalactam
gb|ARO:3005761|OXA-531	OXA-531	Betalactam
gb|ARO:3005762|OXA-532	OXA-532	Betalactam
gb|ARO:3005763|OXA-533	OXA-533	Betalactam
gb|ARO:3005764|OXA-534	OXA-534	Betalactam
gb|ARO:3004362|OXA-535	OXA-535	Betalactam
gb|ARO:3005765|OXA-536	OXA-536	Betalactam
gb|ARO:3005766|OXA-537	OXA-537	Betalactam
gb|ARO:3005767|OXA-538	OXA-538	Betalactam
gb|ARO:3005317|OXA-539	OXA-539	Betalactam
gb|ARO:3001812|OXA-54	OXA-54	Betalactam
gb|ARO:3005314|OXA-540	OXA-540	Betalactam
gb|ARO:3005321|OXA-541	OXA-541	Betalactam
gb|ARO:3005768|OXA-542	OXA-542	Betalactam
gb|ARO:3005318|OXA-543	OXA-543	Betalactam
gb|ARO:3005222|OXA-544	OXA-544	Betalactam
gb|ARO:3005769|OXA-545	OXA-545	Betalactam
gb|ARO:3005770|OXA-546	OXA-546	Betalactam
gb|ARO:3005771|OXA-547	OXA-547	Betalactam
gb|ARO:3005772|OXA-548	OXA-548	Betalactam
gb|ARO:3005773|OXA-549	OXA-549	Betalactam
gb|ARO:3001813|OXA-55	OXA-55	Betalactam
gb|ARO:3005774|OXA-550	OXA-550	Betalactam
gb|ARO:3005775|OXA-551	OXA-551	Betalactam
gb|ARO:3005776|OXA-552	OXA-552	Betalactam
gb|ARO:3005777|OXA-553	OXA-553	Betalactam
gb|ARO:3005778|OXA-554	OXA-554	Betalactam
gb|ARO:3005779|OXA-555	OXA-555	Betalactam
gb|ARO:3005780|OXA-556	OXA-556	Betalactam
gb|ARO:3005781|OXA-557	OXA-557	Betalactam
gb|ARO:3005782|OXA-558	OXA-558	Betalactam
gb|ARO:3005783|OXA-559	OXA-559	Betalactam
gb|ARO:3001795|OXA-56	OXA-56	Betalactam
gb|ARO:3005784|OXA-560	OXA-560	Betalactam
gb|ARO:3005785|OXA-561	OXA-561	Betalactam
gb|ARO:3005786|OXA-562	OXA-562	Betalactam
gb|ARO:3005787|OXA-563	OXA-563	Betalactam
gb|ARO:3005788|OXA-564	OXA-564	Betalactam
gb|ARO:3005789|OXA-565	OXA-565	Betalactam
gb|ARO:3005790|OXA-566	OXA-566	Betalactam
gb|ARO:3005791|OXA-567	OXA-567	Betalactam
gb|ARO:3005792|OXA-568	OXA-568	Betalactam
gb|ARO:3005793|OXA-569	OXA-569	Betalactam
gb|ARO:3001771|OXA-57	OXA-57	Betalactam
gb|ARO:3005324|OXA-570	OXA-570	Betalactam
gb|ARO:3005326|OXA-571	OXA-571	Betalactam
gb|ARO:3005794|OXA-572	OXA-572	Betalactam
gb|ARO:3005325|OXA-573	OXA-573	Betalactam
gb|ARO:3005795|OXA-574	OXA-574	Betalactam
gb|ARO:3005796|OXA-575	OXA-575	Betalactam
gb|ARO:3005797|OXA-576	OXA-576	Betalactam
gb|ARO:3005798|OXA-577	OXA-577	Betalactam
gb|ARO:3005799|OXA-578	OXA-578	Betalactam
gb|ARO:3005800|OXA-579	OXA-579	Betalactam
gb|ARO:3001611|OXA-58	OXA-58	Betalactam
gb|ARO:3005801|OXA-580	OXA-580	Betalactam
gb|ARO:3005802|OXA-581	OXA-581	Betalactam
gb|ARO:3005803|OXA-582	OXA-582	Betalactam
gb|ARO:3005804|OXA-583	OXA-583	Betalactam
gb|ARO:3005805|OXA-584	OXA-584	Betalactam
gb|ARO:3005806|OXA-585	OXA-585	Betalactam
gb|ARO:3005807|OXA-586	OXA-586	Betalactam
gb|ARO:3005808|OXA-587	OXA-587	Betalactam
gb|ARO:3005809|OXA-588	OXA-588	Betalactam
gb|ARO:3005810|OXA-589	OXA-589	Betalactam
gb|ARO:3001772|OXA-59	OXA-59	Betalactam
gb|ARO:3005811|OXA-590	OXA-590	Betalactam
gb|ARO:3005812|OXA-591	OXA-591	Betalactam
gb|ARO:3005813|OXA-592	OXA-592	Betalactam
gb|ARO:3005814|OXA-593	OXA-593	Betalactam
gb|ARO:3005815|OXA-594	OXA-594	Betalactam
gb|ARO:3005816|OXA-595	OXA-595	Betalactam
gb|ARO:3005817|OXA-596	OXA-596	Betalactam
gb|ARO:3005818|OXA-597	OXA-597	Betalactam
gb|ARO:3005819|OXA-598	OXA-598	Betalactam
gb|ARO:3005820|OXA-599	OXA-599	Betalactam
gb|ARO:3001808|OXA-60	OXA-60	Betalactam
gb|ARO:3005821|OXA-600	OXA-600	Betalactam
gb|ARO:3005822|OXA-601	OXA-601	Betalactam
gb|ARO:3005823|OXA-602	OXA-602	Betalactam
gb|ARO:3005824|OXA-603	OXA-603	Betalactam
gb|ARO:3005825|OXA-604	OXA-604	Betalactam
gb|ARO:3005826|OXA-605	OXA-605	Betalactam
gb|ARO:3005827|OXA-606	OXA-606	Betalactam
gb|ARO:3005828|OXA-607	OXA-607	Betalactam
gb|ARO:3005829|OXA-608	OXA-608	Betalactam
gb|ARO:3005830|OXA-609	OXA-609	Betalactam
gb|ARO:3001773|OXA-61	OXA-61	Betalactam
gb|ARO:3005831|OXA-610	OXA-610	Betalactam
gb|ARO:3005832|OXA-611	OXA-611	Betalactam
gb|ARO:3005833|OXA-612	OXA-612	Betalactam
gb|ARO:3005834|OXA-613	OXA-613	Betalactam
gb|ARO:3005835|OXA-614	OXA-614	Betalactam
gb|ARO:3005836|OXA-615	OXA-615	Betalactam
gb|ARO:3005837|OXA-616	OXA-616	Betalactam
gb|ARO:3005838|OXA-617	OXA-617	Betalactam
gb|ARO:3005839|OXA-618	OXA-618	Betalactam
gb|ARO:3005840|OXA-619	OXA-619	Betalactam
gb|ARO:3001792|OXA-62	OXA-62	Betalactam
gb|ARO:3005841|OXA-620	OXA-620	Betalactam
gb|ARO:3005842|OXA-621	OXA-621	Betalactam
gb|ARO:3005843|OXA-622	OXA-622	Betalactam
gb|ARO:3005844|OXA-623	OXA-623	Betalactam
gb|ARO:3005845|OXA-624	OXA-624	Betalactam
gb|ARO:3005846|OXA-625	OXA-625	Betalactam
gb|ARO:3005847|OXA-626	OXA-626	Betalactam
gb|ARO:3005848|OXA-627	OXA-627	Betalactam
gb|ARO:3005849|OXA-628	OXA-628	Betalactam
gb|ARO:3005850|OXA-629	OXA-629	Betalactam
gb|ARO:3001764|OXA-63	OXA-63	Betalactam
gb|ARO:3005851|OXA-630	OXA-630	Betalactam
gb|ARO:3005852|OXA-631	OXA-631	Betalactam
gb|ARO:3005853|OXA-632	OXA-632	Betalactam
gb|ARO:3005854|OXA-633	OXA-633	Betalactam
gb|ARO:3005855|OXA-634	OXA-634	Betalactam
gb|ARO:3005856|OXA-635	OXA-635	Betalactam
gb|ARO:3005857|OXA-636	OXA-636	Betalactam
gb|ARO:3005858|OXA-637	OXA-637	Betalactam
gb|ARO:3005859|OXA-638	OXA-638	Betalactam
gb|ARO:3005860|OXA-639	OXA-639	Betalactam
gb|ARO:3001613|OXA-64	OXA-64	Betalactam
gb|ARO:3005861|OXA-640	OXA-640	Betalactam
gb|ARO:3005333|OXA-641	OXA-641	Betalactam
gb|ARO:3005862|OXA-642	OXA-642	Betalactam
gb|ARO:3005863|OXA-643	OXA-643	Betalactam
gb|ARO:3005864|OXA-644	OXA-644	Betalactam
gb|ARO:3005865|OXA-645	OXA-645	Betalactam
gb|ARO:3005339|OXA-646	OXA-646	Betalactam
gb|ARO:3005337|OXA-647	OXA-647	Betalactam
gb|ARO:3005338|OXA-648	OXA-648	Betalactam
gb|ARO:3005340|OXA-649	OXA-649	Betalactam
gb|ARO:3001614|OXA-65	OXA-65	Betalactam
gb|ARO:3005866|OXA-650	OXA-650	Betalactam
gb|ARO:3005867|OXA-651	OXA-651	Betalactam
gb|ARO:3005868|OXA-652	OXA-652	Betalactam
gb|ARO:3005342|OXA-653	OXA-653	Betalactam
gb|ARO:3005869|OXA-654	OXA-654	Betalactam
gb|ARO:3005870|OXA-655	OXA-655	Betalactam
gb|ARO:3005871|OXA-656	OXA-656	Betalactam
gb|ARO:3005872|OXA-657	OXA-657	Betalactam
gb|ARO:3005873|OXA-658	OXA-658	Betalactam
gb|ARO:3005874|OXA-659	OXA-659	Betalactam
gb|ARO:3001615|OXA-66	OXA-66	Betalactam
gb|ARO:3005875|OXA-660	OXA-660	Betalactam
gb|ARO:3005876|OXA-661	OXA-661	Betalactam
gb|ARO:3005877|OXA-662	OXA-662	Betalactam
gb|ARO:3004489|OXA-663	OXA-663	Betalactam
gb|ARO:3004479|OXA-664	OXA-664	Betalactam
gb|ARO:3004478|OXA-665	OXA-665	Betalactam
gb|ARO:3005878|OXA-666	OXA-666	Betalactam
gb|ARO:3005879|OXA-667	OXA-667	Betalactam
gb|ARO:3005158|OXA-668	OXA-668	Betalactam
gb|ARO:3005880|OXA-669	OXA-669	Betalactam
gb|ARO:3001437|OXA-67	OXA-67	Betalactam
gb|ARO:3005881|OXA-670	OXA-670	Betalactam
gb|ARO:3005328|OXA-671	OXA-671	Betalactam
gb|ARO:3005327|OXA-672	OXA-672	Betalactam
gb|ARO:3005329|OXA-673	OXA-673	Betalactam
gb|ARO:3005882|OXA-674	OXA-674	Betalactam
gb|ARO:3005883|OXA-675	OXA-675	Betalactam
gb|ARO:3005884|OXA-676	OXA-676	Betalactam
gb|ARO:3005885|OXA-677	OXA-677	Betalactam
gb|ARO:3005886|OXA-678	OXA-678	Betalactam
gb|ARO:3005887|OXA-679	OXA-679	Betalactam
gb|ARO:3001616|OXA-68	OXA-68	Betalactam
gb|ARO:3005888|OXA-680	OXA-680	Betalactam
gb|ARO:3005319|OXA-681	OXA-681	Betalactam
gb|ARO:3005889|OXA-682	OXA-682	Betalactam
gb|ARO:3005890|OXA-683	OXA-683	Betalactam
gb|ARO:3005891|OXA-684	OXA-684	Betalactam
gb|ARO:3005892|OXA-685	OXA-685	Betalactam
gb|ARO:3005893|OXA-686	OXA-686	Betalactam
gb|ARO:3005894|OXA-687	OXA-687	Betalactam
gb|ARO:3005895|OXA-688	OXA-688	Betalactam
gb|ARO:3005896|OXA-689	OXA-689	Betalactam
gb|ARO:3001617|OXA-69	OXA-69	Betalactam
gb|ARO:3005897|OXA-690	OXA-690	Betalactam
gb|ARO:3005898|OXA-691	OXA-691	Betalactam
gb|ARO:3005899|OXA-692	OXA-692	Betalactam
gb|ARO:3005900|OXA-693	OXA-693	Betalactam
gb|ARO:3005901|OXA-694	OXA-694	Betalactam
gb|ARO:3005902|OXA-695	OXA-695	Betalactam
gb|ARO:3005903|OXA-696	OXA-696	Betalactam
gb|ARO:3005904|OXA-697	OXA-697	Betalactam
gb|ARO:3005905|OXA-698	OXA-698	Betalactam
gb|ARO:3005906|OXA-699	OXA-699	Betalactam
gb|ARO:3001402|OXA-7	OXA-7	Betalactam
gb|ARO:3001618|OXA-70	OXA-70	Betalactam
gb|ARO:3005907|OXA-700	OXA-700	Betalactam
gb|ARO:3005908|OXA-701	OXA-701	Betalactam
gb|ARO:3005909|OXA-702	OXA-702	Betalactam
gb|ARO:3005910|OXA-703	OXA-703	Betalactam
gb|ARO:3005911|OXA-704	OXA-704	Betalactam
gb|ARO:3005912|OXA-705	OXA-705	Betalactam
gb|ARO:3005913|OXA-706	OXA-706	Betalactam
gb|ARO:3005914|OXA-707	OXA-707	Betalactam
gb|ARO:3005915|OXA-708	OXA-708	Betalactam
gb|ARO:3005916|OXA-709	OXA-709	Betalactam
gb|ARO:3001619|OXA-71	OXA-71	Betalactam
gb|ARO:3005917|OXA-710	OXA-710	Betalactam
gb|ARO:3005918|OXA-711	OXA-711	Betalactam
gb|ARO:3005919|OXA-712	OXA-712	Betalactam
gb|ARO:3005920|OXA-713	OXA-713	Betalactam
gb|ARO:3005921|OXA-714	OXA-714	Betalactam
gb|ARO:3005922|OXA-715	OXA-715	Betalactam
gb|ARO:3005923|OXA-716	OXA-716	Betalactam
gb|ARO:3005924|OXA-717	OXA-717	Betalactam
gb|ARO:3005925|OXA-718	OXA-718	Betalactam
gb|ARO:3005926|OXA-719	OXA-719	Betalactam
gb|ARO:3001705|OXA-72	OXA-72	Betalactam
gb|ARO:3005927|OXA-720	OXA-720	Betalactam
gb|ARO:3005928|OXA-721	OXA-721	Betalactam
gb|ARO:3005929|OXA-722	OXA-722	Betalactam
gb|ARO:3005930|OXA-723	OXA-723	Betalactam
gb|ARO:3004837|OXA-724	OXA-724	Betalactam
gb|ARO:3005931|OXA-726	OXA-726	Betalactam
gb|ARO:3005932|OXA-727	OXA-727	Betalactam
gb|ARO:3005933|OXA-728	OXA-728	Betalactam
gb|ARO:3005934|OXA-729	OXA-729	Betalactam
gb|ARO:3001785|OXA-73	OXA-73	Betalactam
gb|ARO:3005935|OXA-730	OXA-730	Betalactam
gb|ARO:3005936|OXA-731	OXA-731	Betalactam
gb|ARO:3005937|OXA-732	OXA-732	Betalactam
gb|ARO:3005938|OXA-733	OXA-733	Betalactam
gb|ARO:3005939|OXA-734	OXA-734	Betalactam
gb|ARO:3005940|OXA-735	OXA-735	Betalactam
gb|ARO:3005941|OXA-736	OXA-736	Betalactam
gb|ARO:3005320|OXA-737	OXA-737	Betalactam
gb|ARO:3005942|OXA-738	OXA-738	Betalactam
gb|ARO:3005943|OXA-739	OXA-739	Betalactam
gb|ARO:3001798|OXA-74	OXA-74	Betalactam
gb|ARO:3005944|OXA-740	OXA-740	Betalactam
gb|ARO:3005945|OXA-741	OXA-741	Betalactam
gb|ARO:3005946|OXA-742	OXA-742	Betalactam
gb|ARO:3005947|OXA-743	OXA-743	Betalactam
gb|ARO:3005948|OXA-744	OXA-744	Betalactam
gb|ARO:3005949|OXA-745	OXA-745	Betalactam
gb|ARO:3005950|OXA-746	OXA-746	Betalactam
gb|ARO:3005951|OXA-747	OXA-747	Betalactam
gb|ARO:3005952|OXA-748	OXA-748	Betalactam
gb|ARO:3005953|OXA-749	OXA-749	Betalactam
gb|ARO:3001620|OXA-75	OXA-75	Betalactam
gb|ARO:3005954|OXA-750	OXA-750	Betalactam
gb|ARO:3005955|OXA-751	OXA-751	Betalactam
gb|ARO:3005956|OXA-752	OXA-752	Betalactam
gb|ARO:3005957|OXA-753	OXA-753	Betalactam
gb|ARO:3005958|OXA-754	OXA-754	Betalactam
gb|ARO:3005959|OXA-755	OXA-755	Betalactam
gb|ARO:3005960|OXA-756	OXA-756	Betalactam
gb|ARO:3005961|OXA-757	OXA-757	Betalactam
gb|ARO:3005962|OXA-758	OXA-758	Betalactam
gb|ARO:3005963|OXA-759	OXA-759	Betalactam
gb|ARO:3001621|OXA-76	OXA-76	Betalactam
gb|ARO:3005964|OXA-760	OXA-760	Betalactam
gb|ARO:3005965|OXA-761	OXA-761	Betalactam
gb|ARO:3005966|OXA-762	OXA-762	Betalactam
gb|ARO:3005967|OXA-763	OXA-763	Betalactam
gb|ARO:3005968|OXA-764	OXA-764	Betalactam
gb|ARO:3005969|OXA-765	OXA-765	Betalactam
gb|ARO:3005970|OXA-766	OXA-766	Betalactam
gb|ARO:3005971|OXA-767	OXA-767	Betalactam
gb|ARO:3005972|OXA-768	OXA-768	Betalactam
gb|ARO:3005973|OXA-769	OXA-769	Betalactam
gb|ARO:3001622|OXA-77	OXA-77	Betalactam
gb|ARO:3005974|OXA-770	OXA-770	Betalactam
gb|ARO:3005975|OXA-771	OXA-771	Betalactam
gb|ARO:3005976|OXA-772	OXA-772	Betalactam
gb|ARO:3005977|OXA-773	OXA-773	Betalactam
gb|ARO:3005978|OXA-774	OXA-774	Betalactam
gb|ARO:3005979|OXA-775	OXA-775	Betalactam
gb|ARO:3005980|OXA-776	OXA-776	Betalactam
gb|ARO:3005981|OXA-777	OXA-777	Betalactam
gb|ARO:3005982|OXA-778	OXA-778	Betalactam
gb|ARO:3005315|OXA-779	OXA-779	Betalactam
gb|ARO:3001645|OXA-78	OXA-78	Betalactam
gb|ARO:3005983|OXA-780	OXA-780	Betalactam
gb|ARO:3005984|OXA-781	OXA-781	Betalactam
gb|ARO:3005985|OXA-782	OXA-782	Betalactam
gb|ARO:3005986|OXA-783	OXA-783	Betalactam
gb|ARO:3005987|OXA-784	OXA-784	Betalactam
gb|ARO:3005988|OXA-785	OXA-785	Betalactam
gb|ARO:3005989|OXA-786	OXA-786	Betalactam
gb|ARO:3005990|OXA-787	OXA-787	Betalactam
gb|ARO:3005991|OXA-788	OXA-788	Betalactam
gb|ARO:3005992|OXA-789	OXA-789	Betalactam
gb|ARO:3001633|OXA-79	OXA-79	Betalactam
gb|ARO:3005993|OXA-793	OXA-793	Betalactam
gb|ARO:3005994|OXA-794	OXA-794	Betalactam
gb|ARO:3005995|OXA-795	OXA-795	Betalactam
gb|ARO:3005996|OXA-796	OXA-796	Betalactam
gb|ARO:3005997|OXA-797	OXA-797	Betalactam
gb|ARO:3005998|OXA-798	OXA-798	Betalactam
gb|ARO:3005999|OXA-799	OXA-799	Betalactam
gb|ARO:3001634|OXA-80	OXA-80	Betalactam
gb|ARO:3006000|OXA-800	OXA-800	Betalactam
gb|ARO:3006001|OXA-801	OXA-801	Betalactam
gb|ARO:3006002|OXA-802	OXA-802	Betalactam
gb|ARO:3006003|OXA-803	OXA-803	Betalactam
gb|ARO:3006004|OXA-804	OXA-804	Betalactam
gb|ARO:3006005|OXA-805	OXA-805	Betalactam
gb|ARO:3006006|OXA-806	OXA-806	Betalactam
gb|ARO:3006007|OXA-807	OXA-807	Betalactam
gb|ARO:3006008|OXA-808	OXA-808	Betalactam
gb|ARO:3006009|OXA-809	OXA-809	Betalactam
gb|ARO:3006010|OXA-810	OXA-810	Betalactam
gb|ARO:3006011|OXA-811	OXA-811	Betalactam
gb|ARO:3005160|OXA-812	OXA-812	Betalactam
gb|ARO:3006012|OXA-813	OXA-813	Betalactam
gb|ARO:3006013|OXA-814	OXA-814	Betalactam
gb|ARO:3006014|OXA-815	OXA-815	Betalactam
gb|ARO:3006015|OXA-816	OXA-816	Betalactam
gb|ARO:3006016|OXA-817	OXA-817	Betalactam
gb|ARO:3005159|OXA-818	OXA-818	Betalactam
gb|ARO:3006017|OXA-819	OXA-819	Betalactam
gb|ARO:3001635|OXA-82	OXA-82	Betalactam
gb|ARO:3006018|OXA-820	OXA-820	Betalactam
gb|ARO:3006019|OXA-821	OXA-821	Betalactam
gb|ARO:3006020|OXA-822	OXA-822	Betalactam
gb|ARO:3006021|OXA-823	OXA-823	Betalactam
gb|ARO:3006022|OXA-824	OXA-824	Betalactam
gb|ARO:3005344|OXA-825	OXA-825	Betalactam
gb|ARO:3006023|OXA-826	OXA-826	Betalactam
gb|ARO:3006024|OXA-827	OXA-827	Betalactam
gb|ARO:3006025|OXA-828	OXA-828	Betalactam
gb|ARO:3006026|OXA-829	OXA-829	Betalactam
gb|ARO:3001623|OXA-83	OXA-83	Betalactam
gb|ARO:3006027|OXA-830	OXA-830	Betalactam
gb|ARO:3006028|OXA-831	OXA-831	Betalactam
gb|ARO:3006029|OXA-832	OXA-832	Betalactam
gb|ARO:3006030|OXA-833	OXA-833	Betalactam
gb|ARO:3006031|OXA-834	OXA-834	Betalactam
gb|ARO:3005322|OXA-835	OXA-835	Betalactam
gb|ARO:3006032|OXA-836	OXA-836	Betalactam
gb|ARO:3005060|OXA-837	OXA-837	Betalactam
gb|ARO:3005316|OXA-838	OXA-838	Betalactam
gb|ARO:3006033|OXA-839	OXA-839	Betalactam
gb|ARO:3001624|OXA-84	OXA-84	Betalactam
gb|ARO:3006034|OXA-840	OXA-840	Betalactam
gb|ARO:3006035|OXA-841	OXA-841	Betalactam
gb|ARO:3006036|OXA-842	OXA-842	Betalactam
gb|ARO:3006037|OXA-843	OXA-843	Betalactam
gb|ARO:3006038|OXA-844	OXA-844	Betalactam
gb|ARO:3006039|OXA-845	OXA-845	Betalactam
gb|ARO:3005130|OXA-846	OXA-846	Betalactam
gb|ARO:3006040|OXA-847	OXA-847	Betalactam
gb|ARO:3006041|OXA-848	OXA-848	Betalactam
gb|ARO:3006042|OXA-849	OXA-849	Betalactam
gb|ARO:3001780|OXA-85	OXA-85	Betalactam
gb|ARO:3005138|OXA-850	OXA-850	Betalactam
gb|ARO:3006043|OXA-851	OXA-851	Betalactam
gb|ARO:3006044|OXA-852	OXA-852	Betalactam
gb|ARO:3006045|OXA-853	OXA-853	Betalactam
gb|ARO:3006046|OXA-854	OXA-854	Betalactam
gb|ARO:3006047|OXA-855	OXA-855	Betalactam
gb|ARO:3006048|OXA-856	OXA-856	Betalactam
gb|ARO:3006049|OXA-857	OXA-857	Betalactam
gb|ARO:3006050|OXA-858	OXA-858	Betalactam
gb|ARO:3006051|OXA-859	OXA-859	Betalactam
gb|ARO:3001703|OXA-86	OXA-86	Betalactam
gb|ARO:3006052|OXA-860	OXA-860	Betalactam
gb|ARO:3006053|OXA-861	OXA-861	Betalactam
gb|ARO:3006054|OXA-862	OXA-862	Betalactam
gb|ARO:3006055|OXA-863	OXA-863	Betalactam
gb|ARO:3006056|OXA-864	OXA-864	Betalactam
gb|ARO:3006057|OXA-865	OXA-865	Betalactam
gb|ARO:3006058|OXA-866	OXA-866	Betalactam
gb|ARO:3006059|OXA-867	OXA-867	Betalactam
gb|ARO:3006060|OXA-868	OXA-868	Betalactam
gb|ARO:3006061|OXA-869	OXA-869	Betalactam
gb|ARO:3001704|OXA-87	OXA-87	Betalactam
gb|ARO:3006062|OXA-870	OXA-870	Betalactam
gb|ARO:3006063|OXA-871	OXA-871	Betalactam
gb|ARO:3006064|OXA-872	OXA-872	Betalactam
gb|ARO:3006065|OXA-873	OXA-873	Betalactam
gb|ARO:3006066|OXA-874	OXA-874	Betalactam
gb|ARO:3006067|OXA-875	OXA-875	Betalactam
gb|ARO:3006068|OXA-876	OXA-876	Betalactam
gb|ARO:3006069|OXA-877	OXA-877	Betalactam
gb|ARO:3006070|OXA-878	OXA-878	Betalactam
gb|ARO:3006071|OXA-879	OXA-879	Betalactam
gb|ARO:3001626|OXA-88	OXA-88	Betalactam
gb|ARO:3006072|OXA-880	OXA-880	Betalactam
gb|ARO:3006073|OXA-881	OXA-881	Betalactam
gb|ARO:3006074|OXA-882	OXA-882	Betalactam
gb|ARO:3006075|OXA-883	OXA-883	Betalactam
gb|ARO:3006076|OXA-884	OXA-884	Betalactam
gb|ARO:3006077|OXA-885	OXA-885	Betalactam
gb|ARO:3006078|OXA-886	OXA-886	Betalactam
gb|ARO:3006079|OXA-887	OXA-887	Betalactam
gb|ARO:3006080|OXA-888	OXA-888	Betalactam
gb|ARO:3006081|OXA-889	OXA-889	Betalactam
gb|ARO:3001625|OXA-89	OXA-89	Betalactam
gb|ARO:3006082|OXA-890	OXA-890	Betalactam
gb|ARO:3006083|OXA-891	OXA-891	Betalactam
gb|ARO:3006084|OXA-892	OXA-892	Betalactam
gb|ARO:3006085|OXA-893	OXA-893	Betalactam
gb|ARO:3006086|OXA-894	OXA-894	Betalactam
gb|ARO:3005332|OXA-895	OXA-895	Betalactam
gb|ARO:3006087|OXA-896	OXA-896	Betalactam
gb|ARO:3005341|OXA-897	OXA-897	Betalactam
gb|ARO:3005094|OXA-898	OXA-898	Betalactam
gb|ARO:3005093|OXA-899	OXA-899	Betalactam
gb|ARO:3001404|OXA-9	OXA-9	Betalactam
gb|ARO:3001650|OXA-90	OXA-90	Betalactam
gb|ARO:3006088|OXA-900	OXA-900	Betalactam
gb|ARO:3006089|OXA-901	OXA-901	Betalactam
gb|ARO:3006090|OXA-902	OXA-902	Betalactam
gb|ARO:3006091|OXA-903	OXA-903	Betalactam
gb|ARO:3006092|OXA-904	OXA-904	Betalactam
gb|ARO:3006093|OXA-905	OXA-905	Betalactam
gb|ARO:3005136|OXA-906	OXA-906	Betalactam
gb|ARO:3006094|OXA-907	OXA-907	Betalactam
gb|ARO:3006095|OXA-908	OXA-908	Betalactam
gb|ARO:3006096|OXA-909	OXA-909	Betalactam
gb|ARO:3001627|OXA-91	OXA-91	Betalactam
gb|ARO:3006097|OXA-910	OXA-910	Betalactam
gb|ARO:3006098|OXA-911	OXA-911	Betalactam
gb|ARO:3006099|OXA-912	OXA-912	Betalactam
gb|ARO:3006100|OXA-913	OXA-913	Betalactam
gb|ARO:3006101|OXA-914	OXA-914	Betalactam
gb|ARO:3005336|OXA-915	OXA-915	Betalactam
gb|ARO:3006102|OXA-916	OXA-916	Betalactam
gb|ARO:3006103|OXA-917	OXA-917	Betalactam
gb|ARO:3006104|OXA-918	OXA-918	Betalactam
gb|ARO:3006105|OXA-919	OXA-919	Betalactam
gb|ARO:3001632|OXA-92	OXA-92	Betalactam
gb|ARO:3006106|OXA-920	OXA-920	Betalactam
gb|ARO:3006107|OXA-921	OXA-921	Betalactam
gb|ARO:3006108|OXA-922	OXA-922	Betalactam
gb|ARO:3006109|OXA-923	OXA-923	Betalactam
gb|ARO:3006110|OXA-924	OXA-924	Betalactam
gb|ARO:3006111|OXA-925	OXA-925	Betalactam
gb|ARO:3005323|OXA-926	OXA-926	Betalactam
gb|ARO:3006112|OXA-927	OXA-927	Betalactam
gb|ARO:3006113|OXA-928	OXA-928	Betalactam
gb|ARO:3006114|OXA-929	OXA-929	Betalactam
gb|ARO:3001628|OXA-93	OXA-93	Betalactam
gb|ARO:3005331|OXA-930	OXA-930	Betalactam
gb|ARO:3005330|OXA-931	OXA-931	Betalactam
gb|ARO:3006115|OXA-932	OXA-932	Betalactam
gb|ARO:3006116|OXA-935	OXA-935	Betalactam
gb|ARO:3006117|OXA-937	OXA-937	Betalactam
gb|ARO:3006118|OXA-938	OXA-938	Betalactam
gb|ARO:3006119|OXA-939	OXA-939	Betalactam
gb|ARO:3001629|OXA-94	OXA-94	Betalactam
gb|ARO:3006120|OXA-940	OXA-940	Betalactam
gb|ARO:3006121|OXA-941	OXA-941	Betalactam
gb|ARO:3006122|OXA-942	OXA-942	Betalactam
gb|ARO:3006123|OXA-943	OXA-943	Betalactam
gb|ARO:3006124|OXA-945	OXA-945	Betalactam
gb|ARO:3006125|OXA-946	OXA-946	Betalactam
gb|ARO:3006126|OXA-947	OXA-947	Betalactam
gb|ARO:3006127|OXA-948	OXA-948	Betalactam
gb|ARO:3006128|OXA-949	OXA-949	Betalactam
gb|ARO:3001630|OXA-95	OXA-95	Betalactam
gb|ARO:3001631|OXA-96	OXA-96	Betalactam
gb|ARO:3001647|OXA-97	OXA-97	Betalactam
gb|ARO:3001646|OXA-98	OXA-98	Betalactam
gb|ARO:3001649|OXA-99	OXA-99	Betalactam
gb|ARO:3001059|SHV-1	SHV-1	Betalactam
gb|ARO:3001338|SHV-100	SHV-100	Betalactam
gb|ARO:3001150|SHV-101	SHV-101	Betalactam
gb|ARO:3001151|SHV-102	SHV-102	Betalactam
gb|ARO:3001152|SHV-103	SHV-103	Betalactam
gb|ARO:3001153|SHV-104	SHV-104	Betalactam
gb|ARO:3001154|SHV-105	SHV-105	Betalactam
gb|ARO:3001155|SHV-106	SHV-106	Betalactam
gb|ARO:3001156|SHV-107	SHV-107	Betalactam
gb|ARO:3001157|SHV-108	SHV-108	Betalactam
gb|ARO:3001158|SHV-109	SHV-109	Betalactam
gb|ARO:3001070|SHV-11	SHV-11	Betalactam
gb|ARO:3001159|SHV-110	SHV-110	Betalactam
gb|ARO:3001160|SHV-111	SHV-111	Betalactam
gb|ARO:3001164|SHV-115	SHV-115	Betalactam
gb|ARO:3001165|SHV-116	SHV-116	Betalactam
gb|ARO:3001340|SHV-119	SHV-119	Betalactam
gb|ARO:3001071|SHV-12	SHV-12	Betalactam
gb|ARO:3001167|SHV-120	SHV-120	Betalactam
gb|ARO:3001168|SHV-121	SHV-121	Betalactam
gb|ARO:3001169|SHV-122	SHV-122	Betalactam
gb|ARO:3001170|SHV-123	SHV-123	Betalactam
gb|ARO:3001171|SHV-124	SHV-124	Betalactam
gb|ARO:3001172|SHV-125	SHV-125	Betalactam
gb|ARO:3001173|SHV-126	SHV-126	Betalactam
gb|ARO:3001174|SHV-127	SHV-127	Betalactam
gb|ARO:3001175|SHV-128	SHV-128	Betalactam
gb|ARO:3001176|SHV-129	SHV-129	Betalactam
gb|ARO:3001072|SHV-13	SHV-13	Betalactam
gb|ARO:3001341|SHV-132	SHV-132	Betalactam
gb|ARO:3001177|SHV-133	SHV-133	Betalactam
gb|ARO:3001178|SHV-134	SHV-134	Betalactam
gb|ARO:3001179|SHV-135	SHV-135	Betalactam
gb|ARO:3001181|SHV-137	SHV-137	Betalactam
gb|ARO:3001073|SHV-14	SHV-14	Betalactam
gb|ARO:3001182|SHV-140	SHV-140	Betalactam
gb|ARO:3001183|SHV-141	SHV-141	Betalactam
gb|ARO:3001184|SHV-142	SHV-142	Betalactam
gb|ARO:3001344|SHV-143	SHV-143	Betalactam
gb|ARO:3001345|SHV-144	SHV-144	Betalactam
gb|ARO:3001185|SHV-145	SHV-145	Betalactam
gb|ARO:3001346|SHV-146	SHV-146	Betalactam
gb|ARO:3001186|SHV-147	SHV-147	Betalactam
gb|ARO:3001187|SHV-148	SHV-148	Betalactam
gb|ARO:3001188|SHV-149	SHV-149	Betalactam
gb|ARO:3001074|SHV-15	SHV-15	Betalactam
gb|ARO:3001189|SHV-150	SHV-150	Betalactam
gb|ARO:3001190|SHV-151	SHV-151	Betalactam
gb|ARO:3001191|SHV-152	SHV-152	Betalactam
gb|ARO:3001192|SHV-153	SHV-153	Betalactam
gb|ARO:3001193|SHV-154	SHV-154	Betalactam
gb|ARO:3001194|SHV-155	SHV-155	Betalactam
gb|ARO:3001195|SHV-156	SHV-156	Betalactam
gb|ARO:3001196|SHV-157	SHV-157	Betalactam
gb|ARO:3001197|SHV-158	SHV-158	Betalactam
gb|ARO:3001198|SHV-159	SHV-159	Betalactam
gb|ARO:3001075|SHV-16	SHV-16	Betalactam
gb|ARO:3001199|SHV-160	SHV-160	Betalactam
gb|ARO:3001200|SHV-161	SHV-161	Betalactam
gb|ARO:3001201|SHV-162	SHV-162	Betalactam
gb|ARO:3001202|SHV-163	SHV-163	Betalactam
gb|ARO:3001347|SHV-164	SHV-164	Betalactam
gb|ARO:3001203|SHV-165	SHV-165	Betalactam
gb|ARO:3001204|SHV-167	SHV-167	Betalactam
gb|ARO:3001352|SHV-168	SHV-168	Betalactam
gb|ARO:3001355|SHV-171	SHV-171	Betalactam
gb|ARO:3001356|SHV-172	SHV-172	Betalactam
gb|ARO:3001357|SHV-173	SHV-173	Betalactam
gb|ARO:3001361|SHV-178	SHV-178	Betalactam
gb|ARO:3001362|SHV-179	SHV-179	Betalactam
gb|ARO:3001076|SHV-18	SHV-18	Betalactam
gb|ARO:3001350|SHV-180	SHV-180	Betalactam
gb|ARO:3001364|SHV-182	SHV-182	Betalactam
gb|ARO:3001351|SHV-183	SHV-183	Betalactam
gb|ARO:3003152|SHV-185	SHV-185	Betalactam
gb|ARO:3003153|SHV-186	SHV-186	Betalactam
gb|ARO:3003154|SHV-187	SHV-187	Betalactam
gb|ARO:3003155|SHV-188	SHV-188	Betalactam
gb|ARO:3003156|SHV-189	SHV-189	Betalactam
gb|ARO:3001077|SHV-19	SHV-19	Betalactam
gb|ARO:3003590|SHV-190	SHV-190	Betalactam
gb|ARO:3003591|SHV-191	SHV-191	Betalactam
gb|ARO:3005239|SHV-193	SHV-193	Betalactam
gb|ARO:3005223|SHV-194	SHV-194	Betalactam
gb|ARO:3005210|SHV-195	SHV-195	Betalactam
gb|ARO:3005229|SHV-196	SHV-196	Betalactam
gb|ARO:3005214|SHV-197	SHV-197	Betalactam
gb|ARO:3005209|SHV-198	SHV-198	Betalactam
gb|ARO:3005232|SHV-199	SHV-199	Betalactam
gb|ARO:3005237|SHV-1b-b	SHV-1b-b	Betalactam
gb|ARO:3001060|SHV-2	SHV-2	Betalactam
gb|ARO:3001078|SHV-20	SHV-20	Betalactam
gb|ARO:3005248|SHV-200	SHV-200	Betalactam
gb|ARO:3005211|SHV-201	SHV-201	Betalactam
gb|ARO:3005253|SHV-202	SHV-202	Betalactam
gb|ARO:3005249|SHV-203	SHV-203	Betalactam
gb|ARO:3005213|SHV-204	SHV-204	Betalactam
gb|ARO:3005207|SHV-205	SHV-205	Betalactam
gb|ARO:3005227|SHV-206	SHV-206	Betalactam
gb|ARO:3005236|SHV-207	SHV-207	Betalactam
gb|ARO:3005226|SHV-208	SHV-208	Betalactam
gb|ARO:3005242|SHV-209	SHV-209	Betalactam
gb|ARO:3001079|SHV-21	SHV-21	Betalactam
gb|ARO:3005225|SHV-210	SHV-210	Betalactam
gb|ARO:3005230|SHV-211	SHV-211	Betalactam
gb|ARO:3005212|SHV-212	SHV-212	Betalactam
gb|ARO:3005251|SHV-213	SHV-213	Betalactam
gb|ARO:3005235|SHV-214	SHV-214	Betalactam
gb|ARO:3005243|SHV-215	SHV-215	Betalactam
gb|ARO:3005215|SHV-216	SHV-216	Betalactam
gb|ARO:3005250|SHV-217	SHV-217	Betalactam
gb|ARO:3005238|SHV-218	SHV-218	Betalactam
gb|ARO:3005231|SHV-219	SHV-219	Betalactam
gb|ARO:3001080|SHV-22	SHV-22	Betalactam
gb|ARO:3005224|SHV-220	SHV-220	Betalactam
gb|ARO:3005252|SHV-221	SHV-221	Betalactam
gb|ARO:3005208|SHV-222	SHV-222	Betalactam
gb|ARO:3005234|SHV-223	SHV-223	Betalactam
gb|ARO:3005240|SHV-224	SHV-224	Betalactam
gb|ARO:3005241|SHV-225	SHV-225	Betalactam
gb|ARO:3005228|SHV-226	SHV-226	Betalactam
gb|ARO:3005233|SHV-227	SHV-227	Betalactam
gb|ARO:3005247|SHV-228	SHV-228	Betalactam
gb|ARO:3001081|SHV-23	SHV-23	Betalactam
gb|ARO:3001082|SHV-24	SHV-24	Betalactam
gb|ARO:3001083|SHV-25	SHV-25	Betalactam
gb|ARO:3001084|SHV-26	SHV-26	Betalactam
gb|ARO:3001085|SHV-27	SHV-27	Betalactam
gb|ARO:3001086|SHV-28	SHV-28	Betalactam
gb|ARO:3001087|SHV-29	SHV-29	Betalactam
gb|ARO:3001061|SHV-2A	SHV-2A	Betalactam
gb|ARO:3001062|SHV-3	SHV-3	Betalactam
gb|ARO:3001088|SHV-30	SHV-30	Betalactam
gb|ARO:3001089|SHV-31	SHV-31	Betalactam
gb|ARO:3001090|SHV-32	SHV-32	Betalactam
gb|ARO:3001091|SHV-33	SHV-33	Betalactam
gb|ARO:3001092|SHV-34	SHV-34	Betalactam
gb|ARO:3001093|SHV-35	SHV-35	Betalactam
gb|ARO:3001094|SHV-36	SHV-36	Betalactam
gb|ARO:3001095|SHV-37	SHV-37	Betalactam
gb|ARO:3001096|SHV-38	SHV-38	Betalactam
gb|ARO:3001063|SHV-4	SHV-4	Betalactam
gb|ARO:3001098|SHV-40	SHV-40	Betalactam
gb|ARO:3001099|SHV-41	SHV-41	Betalactam
gb|ARO:3001100|SHV-42	SHV-42	Betalactam
gb|ARO:3001101|SHV-43	SHV-43	Betalactam
gb|ARO:3001102|SHV-44	SHV-44	Betalactam
gb|ARO:3001103|SHV-45	SHV-45	Betalactam
gb|ARO:3001104|SHV-46	SHV-46	Betalactam
gb|ARO:3001105|SHV-48	SHV-48	Betalactam
gb|ARO:3001106|SHV-49	SHV-49	Betalactam
gb|ARO:3001064|SHV-5	SHV-5	Betalactam
gb|ARO:3001107|SHV-50	SHV-50	Betalactam
gb|ARO:3001108|SHV-51	SHV-51	Betalactam
gb|ARO:3001109|SHV-52	SHV-52	Betalactam
gb|ARO:3001110|SHV-53	SHV-53	Betalactam
gb|ARO:3001111|SHV-55	SHV-55	Betalactam
gb|ARO:3001112|SHV-56	SHV-56	Betalactam
gb|ARO:3001113|SHV-57	SHV-57	Betalactam
gb|ARO:3001114|SHV-59	SHV-59	Betalactam
gb|ARO:3001065|SHV-6	SHV-6	Betalactam
gb|ARO:3001115|SHV-60	SHV-60	Betalactam
gb|ARO:3001116|SHV-61	SHV-61	Betalactam
gb|ARO:3001117|SHV-62	SHV-62	Betalactam
gb|ARO:3001118|SHV-63	SHV-63	Betalactam
gb|ARO:3001119|SHV-64	SHV-64	Betalactam
gb|ARO:3001120|SHV-65	SHV-65	Betalactam
gb|ARO:3001121|SHV-66	SHV-66	Betalactam
gb|ARO:3001122|SHV-67	SHV-67	Betalactam
gb|ARO:3001123|SHV-69	SHV-69	Betalactam
gb|ARO:3001066|SHV-7	SHV-7	Betalactam
gb|ARO:3001124|SHV-70	SHV-70	Betalactam
gb|ARO:3001125|SHV-71	SHV-71	Betalactam
gb|ARO:3001126|SHV-72	SHV-72	Betalactam
gb|ARO:3001127|SHV-73	SHV-73	Betalactam
gb|ARO:3001128|SHV-74	SHV-74	Betalactam
gb|ARO:3001129|SHV-75	SHV-75	Betalactam
gb|ARO:3001130|SHV-76	SHV-76	Betalactam
gb|ARO:3001131|SHV-77	SHV-77	Betalactam
gb|ARO:3001132|SHV-78	SHV-78	Betalactam
gb|ARO:3001133|SHV-79	SHV-79	Betalactam
gb|ARO:3001067|SHV-8	SHV-8	Betalactam
gb|ARO:3001134|SHV-80	SHV-80	Betalactam
gb|ARO:3001135|SHV-81	SHV-81	Betalactam
gb|ARO:3001136|SHV-82	SHV-82	Betalactam
gb|ARO:3001137|SHV-83	SHV-83	Betalactam
gb|ARO:3001138|SHV-84	SHV-84	Betalactam
gb|ARO:3001139|SHV-85	SHV-85	Betalactam
gb|ARO:3001140|SHV-86	SHV-86	Betalactam
gb|ARO:3001141|SHV-89	SHV-89	Betalactam
gb|ARO:3001068|SHV-9	SHV-9	Betalactam
gb|ARO:3001144|SHV-92	SHV-92	Betalactam
gb|ARO:3001145|SHV-93	SHV-93	Betalactam
gb|ARO:3001146|SHV-94	SHV-94	Betalactam
gb|ARO:3001147|SHV-95	SHV-95	Betalactam
gb|ARO:3001148|SHV-96	SHV-96	Betalactam
gb|ARO:3001149|SHV-97	SHV-97	Betalactam
gb|ARO:3001336|SHV-98	SHV-98	Betalactam
gb|ARO:3001337|SHV-99	SHV-99	Betalactam
gb|ARO:3000873|TEM-1	TEM-1	Betalactam
gb|ARO:3000882|TEM-10	TEM-10	Betalactam
gb|ARO:3000964|TEM-101	TEM-101	Betalactam
gb|ARO:3000965|TEM-102	TEM-102	Betalactam
gb|ARO:3000967|TEM-104	TEM-104	Betalactam
gb|ARO:3000968|TEM-105	TEM-105	Betalactam
gb|ARO:3000969|TEM-106	TEM-106	Betalactam
gb|ARO:3000970|TEM-107	TEM-107	Betalactam
gb|ARO:3000971|TEM-108	TEM-108	Betalactam
gb|ARO:3000972|TEM-109	TEM-109	Betalactam
gb|ARO:3000883|TEM-11	TEM-11	Betalactam
gb|ARO:3000973|TEM-110	TEM-110	Betalactam
gb|ARO:3000974|TEM-111	TEM-111	Betalactam
gb|ARO:3000975|TEM-112	TEM-112	Betalactam
gb|ARO:3000976|TEM-113	TEM-113	Betalactam
gb|ARO:3000977|TEM-114	TEM-114	Betalactam
gb|ARO:3000978|TEM-115	TEM-115	Betalactam
gb|ARO:3000979|TEM-116	TEM-116	Betalactam
gb|ARO:3000980|TEM-117	TEM-117	Betalactam
gb|ARO:3000981|TEM-118	TEM-118	Betalactam
gb|ARO:3000884|TEM-12	TEM-12	Betalactam
gb|ARO:3000982|TEM-120	TEM-120	Betalactam
gb|ARO:3000983|TEM-121	TEM-121	Betalactam
gb|ARO:3000984|TEM-122	TEM-122	Betalactam
gb|ARO:3000985|TEM-123	TEM-123	Betalactam
gb|ARO:3000986|TEM-124	TEM-124	Betalactam
gb|ARO:3000987|TEM-125	TEM-125	Betalactam
gb|ARO:3000988|TEM-126	TEM-126	Betalactam
gb|ARO:3000989|TEM-127	TEM-127	Betalactam
gb|ARO:3000990|TEM-128	TEM-128	Betalactam
gb|ARO:3000993|TEM-129	TEM-129	Betalactam
gb|ARO:3000994|TEM-130	TEM-130	Betalactam
gb|ARO:3000995|TEM-131	TEM-131	Betalactam
gb|ARO:3000996|TEM-132	TEM-132	Betalactam
gb|ARO:3000997|TEM-133	TEM-133	Betalactam
gb|ARO:3000998|TEM-134	TEM-134	Betalactam
gb|ARO:3000999|TEM-135	TEM-135	Betalactam
gb|ARO:3001000|TEM-136	TEM-136	Betalactam
gb|ARO:3001001|TEM-137	TEM-137	Betalactam
gb|ARO:3001002|TEM-138	TEM-138	Betalactam
gb|ARO:3001003|TEM-139	TEM-139	Betalactam
gb|ARO:3001004|TEM-141	TEM-141	Betalactam
gb|ARO:3001005|TEM-142	TEM-142	Betalactam
gb|ARO:3001006|TEM-143	TEM-143	Betalactam
gb|ARO:3001007|TEM-144	TEM-144	Betalactam
gb|ARO:3001012|TEM-145	TEM-145	Betalactam
gb|ARO:3001013|TEM-146	TEM-146	Betalactam
gb|ARO:3001014|TEM-147	TEM-147	Betalactam
gb|ARO:3001015|TEM-148	TEM-148	Betalactam
gb|ARO:3001016|TEM-149	TEM-149	Betalactam
gb|ARO:3000886|TEM-15	TEM-15	Betalactam
gb|ARO:3001017|TEM-150	TEM-150	Betalactam
gb|ARO:3001018|TEM-151	TEM-151	Betalactam
gb|ARO:3001019|TEM-152	TEM-152	Betalactam
gb|ARO:3001369|TEM-153	TEM-153	Betalactam
gb|ARO:3001020|TEM-154	TEM-154	Betalactam
gb|ARO:3001021|TEM-155	TEM-155	Betalactam
gb|ARO:3001022|TEM-156	TEM-156	Betalactam
gb|ARO:3001023|TEM-157	TEM-157	Betalactam
gb|ARO:3001024|TEM-158	TEM-158	Betalactam
gb|ARO:3001025|TEM-159	TEM-159	Betalactam
gb|ARO:3000887|TEM-16	TEM-16	Betalactam
gb|ARO:3001026|TEM-160	TEM-160	Betalactam
gb|ARO:3001028|TEM-162	TEM-162	Betalactam
gb|ARO:3001029|TEM-163	TEM-163	Betalactam
gb|ARO:3001030|TEM-164	TEM-164	Betalactam
gb|ARO:3001032|TEM-166	TEM-166	Betalactam
gb|ARO:3001033|TEM-167	TEM-167	Betalactam
gb|ARO:3001034|TEM-168	TEM-168	Betalactam
gb|ARO:3001035|TEM-169	TEM-169	Betalactam
gb|ARO:3000888|TEM-17	TEM-17	Betalactam
gb|ARO:3001037|TEM-171	TEM-171	Betalactam
gb|ARO:3001041|TEM-176	TEM-176	Betalactam
gb|ARO:3001042|TEM-177	TEM-177	Betalactam
gb|ARO:3001043|TEM-178	TEM-178	Betalactam
gb|ARO:3001044|TEM-181	TEM-181	Betalactam
gb|ARO:3001373|TEM-182	TEM-182	Betalactam
gb|ARO:3001045|TEM-183	TEM-183	Betalactam
gb|ARO:3001375|TEM-184	TEM-184	Betalactam
gb|ARO:3001374|TEM-185	TEM-185	Betalactam
gb|ARO:3001046|TEM-186	TEM-186	Betalactam
gb|ARO:3001047|TEM-187	TEM-187	Betalactam
gb|ARO:3001048|TEM-188	TEM-188	Betalactam
gb|ARO:3001049|TEM-189	TEM-189	Betalactam
gb|ARO:3000890|TEM-19	TEM-19	Betalactam
gb|ARO:3001050|TEM-190	TEM-190	Betalactam
gb|ARO:3001051|TEM-191	TEM-191	Betalactam
gb|ARO:3001052|TEM-192	TEM-192	Betalactam
gb|ARO:3001053|TEM-193	TEM-193	Betalactam
gb|ARO:3001054|TEM-194	TEM-194	Betalactam
gb|ARO:3001055|TEM-195	TEM-195	Betalactam
gb|ARO:3001376|TEM-196	TEM-196	Betalactam
gb|ARO:3001056|TEM-197	TEM-197	Betalactam
gb|ARO:3001057|TEM-198	TEM-198	Betalactam
gb|ARO:3001058|TEM-199	TEM-199	Betalactam
gb|ARO:3000874|TEM-2	TEM-2	Betalactam
gb|ARO:3000891|TEM-20	TEM-20	Betalactam
gb|ARO:3001378|TEM-201	TEM-201	Betalactam
gb|ARO:3001382|TEM-205	TEM-205	Betalactam
gb|ARO:3001383|TEM-206	TEM-206	Betalactam
gb|ARO:3001384|TEM-207	TEM-207	Betalactam
gb|ARO:3001385|TEM-208	TEM-208	Betalactam
gb|ARO:3001386|TEM-209	TEM-209	Betalactam
gb|ARO:3000892|TEM-21	TEM-21	Betalactam
gb|ARO:3001387|TEM-210	TEM-210	Betalactam
gb|ARO:3001388|TEM-211	TEM-211	Betalactam
gb|ARO:3001389|TEM-212	TEM-212	Betalactam
gb|ARO:3001390|TEM-213	TEM-213	Betalactam
gb|ARO:3001391|TEM-214	TEM-214	Betalactam
gb|ARO:3001392|TEM-215	TEM-215	Betalactam
gb|ARO:3001393|TEM-216	TEM-216	Betalactam
gb|ARO:3001394|TEM-217	TEM-217	Betalactam
gb|ARO:3003157|TEM-219	TEM-219	Betalactam
gb|ARO:3000893|TEM-22	TEM-22	Betalactam
gb|ARO:3003158|TEM-220	TEM-220	Betalactam
gb|ARO:3005255|TEM-224	TEM-224	Betalactam
gb|ARO:3005256|TEM-225	TEM-225	Betalactam
gb|ARO:3005257|TEM-226	TEM-226	Betalactam
gb|ARO:3005258|TEM-227	TEM-227	Betalactam
gb|ARO:3005259|TEM-228	TEM-228	Betalactam
gb|ARO:3005260|TEM-229	TEM-229	Betalactam
gb|ARO:3005261|TEM-230	TEM-230	Betalactam
gb|ARO:3005262|TEM-231	TEM-231	Betalactam
gb|ARO:3005263|TEM-232	TEM-232	Betalactam
gb|ARO:3005264|TEM-233	TEM-233	Betalactam
gb|ARO:3005265|TEM-234	TEM-234	Betalactam
gb|ARO:3005266|TEM-235	TEM-235	Betalactam
gb|ARO:3005267|TEM-236	TEM-236	Betalactam
gb|ARO:3005268|TEM-237	TEM-237	Betalactam
gb|ARO:3005269|TEM-238	TEM-238	Betalactam
gb|ARO:3000894|TEM-24	TEM-24	Betalactam
gb|ARO:3005270|TEM-240	TEM-240	Betalactam
gb|ARO:3005271|TEM-241	TEM-241	Betalactam
gb|ARO:3005272|TEM-242	TEM-242	Betalactam
gb|ARO:3005273|TEM-243	TEM-243	Betalactam
gb|ARO:3000896|TEM-26	TEM-26	Betalactam
gb|ARO:3000898|TEM-28	TEM-28	Betalactam
gb|ARO:3000899|TEM-29	TEM-29	Betalactam
gb|ARO:3000875|TEM-3	TEM-3	Betalactam
gb|ARO:3000900|TEM-30	TEM-30	Betalactam
gb|ARO:3000901|TEM-31	TEM-31	Betalactam
gb|ARO:3000902|TEM-32	TEM-32	Betalactam
gb|ARO:3000903|TEM-33	TEM-33	Betalactam
gb|ARO:3000904|TEM-34	TEM-34	Betalactam
gb|ARO:3000905|TEM-35	TEM-35	Betalactam
gb|ARO:3000906|TEM-36	TEM-36	Betalactam
gb|ARO:3000907|TEM-37	TEM-37	Betalactam
gb|ARO:3000909|TEM-39	TEM-39	Betalactam
gb|ARO:3000876|TEM-4	TEM-4	Betalactam
gb|ARO:3000910|TEM-40	TEM-40	Betalactam
gb|ARO:3000911|TEM-42	TEM-42	Betalactam
gb|ARO:3000912|TEM-43	TEM-43	Betalactam
gb|ARO:3000914|TEM-45	TEM-45	Betalactam
gb|ARO:3000916|TEM-47	TEM-47	Betalactam
gb|ARO:3000917|TEM-48	TEM-48	Betalactam
gb|ARO:3000918|TEM-49	TEM-49	Betalactam
gb|ARO:3000877|TEM-5	TEM-5	Betalactam
gb|ARO:3000921|TEM-52	TEM-52	Betalactam
gb|ARO:3000922|TEM-53	TEM-53	Betalactam
gb|ARO:3000923|TEM-54	TEM-54	Betalactam
gb|ARO:3000924|TEM-55	TEM-55	Betalactam
gb|ARO:3000926|TEM-57	TEM-57	Betalactam
gb|ARO:3000928|TEM-59	TEM-59	Betalactam
gb|ARO:3000878|TEM-6	TEM-6	Betalactam
gb|ARO:3000929|TEM-60	TEM-60	Betalactam
gb|ARO:3000931|TEM-63	TEM-63	Betalactam
gb|ARO:3000934|TEM-67	TEM-67	Betalactam
gb|ARO:3000935|TEM-68	TEM-68	Betalactam
gb|ARO:3000879|TEM-7	TEM-7	Betalactam
gb|ARO:3000936|TEM-70	TEM-70	Betalactam
gb|ARO:3000937|TEM-71	TEM-71	Betalactam
gb|ARO:3000938|TEM-72	TEM-72	Betalactam
gb|ARO:3000939|TEM-73	TEM-73	Betalactam
gb|ARO:3000941|TEM-75	TEM-75	Betalactam
gb|ARO:3000942|TEM-76	TEM-76	Betalactam
gb|ARO:3000944|TEM-78	TEM-78	Betalactam
gb|ARO:3000946|TEM-79	TEM-79	Betalactam
gb|ARO:3000880|TEM-8	TEM-8	Betalactam
gb|ARO:3000947|TEM-80	TEM-80	Betalactam
gb|ARO:3000948|TEM-81	TEM-81	Betalactam
gb|ARO:3000949|TEM-82	TEM-82	Betalactam
gb|ARO:3000950|TEM-83	TEM-83	Betalactam
gb|ARO:3000951|TEM-84	TEM-84	Betalactam
gb|ARO:3000952|TEM-85	TEM-85	Betalactam
gb|ARO:3000953|TEM-86	TEM-86	Betalactam
gb|ARO:3000954|TEM-87	TEM-87	Betalactam
gb|ARO:3000955|TEM-88	TEM-88	Betalactam
gb|ARO:3000956|TEM-89	TEM-89	Betalactam
gb|ARO:3000881|TEM-9	TEM-9	Betalactam
gb|ARO:3000957|TEM-90	TEM-90	Betalactam
gb|ARO:3000958|TEM-91	TEM-91	Betalactam
gb|ARO:3000959|TEM-92	TEM-92	Betalactam
gb|ARO:3000960|TEM-93	TEM-93	Betalactam
gb|ARO:3000961|TEM-94	TEM-94	Betalactam
gb|ARO:3000962|TEM-95	TEM-95	Betalactam
gb|ARO:3000963|TEM-96	TEM-96	Betalactam
gb|ARO:3006139|TEM-98	TEM-98	Betalactam
gb|ARO:3006140|TEM-99	TEM-99	Betalactam

## Sheet: Analysis data
Household ID	Age	No. of clinically relevant ARGs (ARG diversity)	Clinically relevant ARGs abundance	Alpha diversity (Nonpareil)	EC relative abundance	KP relative abundance	Animal exposure	DW & San	Piped water availability	Sanitation	Drinking water	Community type	SES	Vaginal birth	Children sex	Number of people
1001	01s	72	0.988351	16.4663	24.217	18.14	NA	CS & PW	NA	Contained sewage	Piped water	Urban	3	No	Female	6
1001	03m	39	0.252692	15.597	5.827	2.186	Lower tertile	CS & PW	NA	Contained sewage	Piped water	Urban	3	No	Female	6
1001	06m	20	0.0851777	17.0405	2.86	0.853	Lower tertile	CS & PW	Piped 7 days	Contained sewage	Piped water	Urban	3	No	Female	6
1001	18m	14	0.0161677	16.1039	0.211	0	Zero	CS & PW	Piped 7 days	Contained sewage	Piped water	Urban	3	No	Female	6
1002	01s	19	0.357984	15.5913	18.497	0	Lower tertile	Other	NA	Not contained sewage	Piped water	Urban	3	Yes	Female	4
1002	03m	14	0.0256519	14.816	0.144	0	Zero	Other	NA	Not contained sewage	Piped water	Urban	3	Yes	Female	4
1002	06m	23	0.134059	14.9854	0.104	0.163	Zero	Other	Piped 0-6 days	Not contained sewage	Piped water	Urban	3	Yes	Female	4
1002	18m	26	0.0974489	17.4021	2.223	0	Lower tertile	Other	Piped 0-6 days	Not contained sewage	Piped water	Urban	3	Yes	Female	4
1002	37s	17	0.0371394	17.7074	0.749	0	Lower tertile	Other	Piped 7 days	Not contained sewage	Piped water	Urban	3	NA	NA	4
1003	01s	15	0.194025	14.9815	1.313	0	Upper tertile	CS & PW	NA	Contained sewage	Piped water	Urban	4	Yes	Male	3
1003	03m	36	0.107666	15.4298	6.218	0.758	Middle tertile	CS & PW	NA	Contained sewage	Piped water	Urban	4	Yes	Male	3
1003	06m	44	0.185397	15.3089	9.054	0	Middle tertile	CS & PW	Piped 7 days	Contained sewage	Piped water	Urban	4	Yes	Male	3
1003	18m	60	0.122111	17.5028	1.154	7.633	Middle tertile	CS & PW	Piped 0-6 days	Contained sewage	Piped water	Urban	4	Yes	Male	3
1003	37s	12	0.0195058	19.2628	0.852	0.103	Upper tertile	CS & PW	Piped 0-6 days	Contained sewage	Piped water	Urban	4	NA	NA	3
1004	01s	41	0.759015	15.5709	19.104	1.649	Lower tertile	Other	NA	Not contained sewage	Piped water	Urban	3	No	Male	5
1004	03m	23	0.0507007	14.5965	1.554	0.788	Lower tertile	Other	NA	Not contained sewage	Piped water	Urban	3	No	Male	5
1004	06m	36	0.213559	15.7038	9.485	0	Lower tertile	Other	Piped 7 days	Not contained sewage	Piped water	Urban	3	No	Male	5
1004	18m	40	0.0487851	17.9785	0.485	3.258	Lower tertile	Other	Piped 0-6 days	Not contained sewage	Piped water	Urban	3	No	Male	5
1004	37s	14	0.020384	18.4383	0.957	0	Lower tertile	Other	Piped 7 days	Not contained sewage	Piped water	Urban	3	NA	NA	5
1101	01s	38	0.645679	16.1818	21.921	0	Zero	CS & PW	NA	Contained sewage	Piped water	Urban	2	Yes	Male	4
1101	03m	13	0.0365031	16.2716	0.766	0	Zero	CS & PW	NA	Contained sewage	Piped water	Urban	2	Yes	Male	4
1101	06m	25	0.308449	15.4793	9.374	0	Zero	CS & PW	Piped 7 days	Contained sewage	Piped water	Urban	2	Yes	Male	4
1101	18m	12	0.0449656	17.5774	1.051	0	Zero	CS & PW	Piped 7 days	Contained sewage	Piped water	Urban	2	Yes	Male	4
1101	37s	21	0.105614	18.7574	0.479	0.265	Zero	CS & PW	Piped 7 days	Contained sewage	Piped water	Urban	2	NA	NA	4
1102	01s	14	0.0671211	15.8559	1.694	20.948	Zero	CS & PW	NA	Contained sewage	Piped water	Urban	2	Yes	Female	6
1102	03m	22	0.102454	15.5864	1.006	0	Zero	CS & PW	NA	Contained sewage	Piped water	Urban	2	Yes	Female	6
1102	06m	55	0.117659	14.8405	3.108	1.421	Zero	CS & PW	Piped 7 days	Contained sewage	Piped water	Urban	2	Yes	Female	6
1102	18m	15	0.233558	15.7739	3.709	0	Zero	CS & PW	Piped 7 days	Contained sewage	Piped water	Urban	2	Yes	Female	6
1102	37s	14	0.0558771	18.8912	0.932	0.607	Zero	CS & PW	Piped 7 days	Contained sewage	Piped water	Urban	2	NA	Female	6
1103	01s	47	0.16239	15.4266	4.084	3.386	Lower tertile	Other	NA	Contained sewage	Not piped water	Urban	3	No	Male	7
1103	03m	26	0.112858	15.8459	0.752	1.873	NA	Other	NA	Contained sewage	Not piped water	Urban	3	No	Male	7
1103	06m	15	0.0369908	15.5065	4.608	0	NA	Other	NA	Contained sewage	Not piped water	Urban	3	No	Male	7
1103	18m	18	0.0792209	17.3465	3.056	0	Middle tertile	Other	Piped 0-6 days	Contained sewage	Not piped water	Urban	3	No	Male	7
1103	37s	6	0.00745988	17.8403	0.031	0	Lower tertile	Other	Piped 7 days	Contained sewage	Not piped water	Urban	3	NA	NA	7
1104	01s	9	0.192639	14.5419	0	0.017	Upper tertile	CS & PW	NA	Contained sewage	Piped water	Urban	1	Yes	Male	3
1104	03m	23	0.0292846	15.2991	1.155	0	Lower tertile	CS & PW	NA	Contained sewage	Piped water	Urban	1	Yes	Male	3
1104	06m	29	0.143079	16.3239	2.409	0.245	Lower tertile	CS & PW	Piped 7 days	Contained sewage	Piped water	Urban	1	Yes	Male	3
1104	18m	24	0.036396	18.0262	0.866	0	Lower tertile	CS & PW	Piped 0-6 days	Contained sewage	Piped water	Urban	1	Yes	Male	3
1104	37s	14	0.074337	19.8597	0.21	0	Upper tertile	CS & PW	Piped 7 days	Contained sewage	Piped water	Urban	1	NA	NA	3
1106	01s	44	0.0815572	15.3082	5.132	1.375	Zero	Other	NA	Contained sewage	Not piped water	Urban	4	No	Male	4
1106	03m	18	0.09706	15.5701	5.373	0	Zero	Other	NA	Contained sewage	Not piped water	Urban	4	No	Male	4
1106	06m	46	0.439768	17.1043	10.373	1.267	Zero	Other	Piped 7 days	Contained sewage	Not piped water	Urban	4	No	Male	4
1106	18m	72	0.43269	17.406	6.81	1.745	Zero	Other	Piped 7 days	Contained sewage	Not piped water	Urban	4	No	Male	4
1106	37s	18	0.0213164	18.5146	0.083	0	Zero	Other	Piped 7 days	Contained sewage	Not piped water	Urban	4	NA	NA	4
2002	01s	16	0.0355804	15.0445	0	0.056	Middle tertile	Other	NA	Not contained sewage	Not piped water	Semi-urban	4	No	Female	6
2002	03m	40	0.164232	17.0629	8.257	0.64	Upper tertile	Other	NA	Not contained sewage	Not piped water	Semi-urban	4	No	Female	6
2002	06m	12	0.073809	17.5104	2.786	0.581	Upper tertile	Other	Not piped	Not contained sewage	Not piped water	Semi-urban	4	No	Female	6
2002	18m	22	0.462385	17.4519	14.005	0.893	Zero	Other	Piped 0-6 days	Not contained sewage	Not piped water	Semi-urban	4	No	Female	6
2002	37s	11	0.0235182	18.4254	1.094	0	Middle tertile	Other	Piped 0-6 days	Not contained sewage	Not piped water	Semi-urban	4	NA	NA	6
2003	01s	16	0.178132	14.8196	0.043	0.266	Middle tertile	Other	NA	Not contained sewage	Not piped water	Semi-urban	1	Yes	Female	5
2003	03m	32	0.215255	14.6662	2.475	0.775	Upper tertile	Other	NA	Not contained sewage	Not piped water	Semi-urban	1	Yes	Female	5
2003	06m	31	0.761572	15.15	18.623	1.245	Upper tertile	Other	Piped 0-6 days	Not contained sewage	Not piped water	Semi-urban	1	Yes	Female	5
2003	18m	30	0.0518881	18.3164	2.238	0	Zero	Other	Not piped	Not contained sewage	Not piped water	Semi-urban	1	Yes	Female	5
2003	37s	16	0.357505	18.0844	19.818	0	Middle tertile	Other	Not piped	Not contained sewage	Not piped water	Semi-urban	1	NA	NA	5
2202	03m	18	0.407202	16.4888	23.253	0	Zero	Other	NA	Contained sewage	Not piped water	Semi-urban	3	No	Female	5
2202	06m	79	2.19689	16.5249	26.643	5.903	Zero	Other	Piped 0-6 days	Contained sewage	Not piped water	Semi-urban	3	No	Female	5
2202	37s	16	0.0346998	18.6917	0.285	0	Lower tertile	Other	Not piped	Contained sewage	Not piped water	Semi-urban	3	NA	NA	5
2204	01s	12	0.155004	14.6558	0.072	0	Zero	Other	NA	Not contained sewage	Not piped water	Semi-urban	2	Yes	Male	5
2204	03m	11	0.0685965	15.3197	0.198	0	Zero	Other	NA	Not contained sewage	Not piped water	Semi-urban	2	Yes	Male	5
2204	06m	34	0.168636	15.4708	1.735	0	Zero	Other	Piped 0-6 days	Not contained sewage	Not piped water	Semi-urban	2	Yes	Male	5
2204	18m	33	0.0236181	16.8597	0.359	0	Zero	Other	Piped 0-6 days	Not contained sewage	Not piped water	Semi-urban	2	Yes	Male	5
2204	37s	18	0.0138223	19.2362	0.42	0.326	Zero	Other	Piped 0-6 days	Not contained sewage	Not piped water	Semi-urban	2	NA	NA	5
2301	01s	54	0.118349	15.2617	0	4.551	Lower tertile	CS & PW	NA	Contained sewage	Piped water	Semi-urban	4	Yes	Female	3
2301	03m	22	0.059285	15.5543	0.554	0.252	Lower tertile	CS & PW	NA	Contained sewage	Piped water	Semi-urban	4	Yes	Female	3
2301	06m	15	0.242251	15.3267	1.489	0.127	Lower tertile	CS & PW	Piped 0-6 days	Contained sewage	Piped water	Semi-urban	4	Yes	Female	3
2301	18m	14	0.0640237	17.7171	0.116	0	Lower tertile	CS & PW	Piped 0-6 days	Contained sewage	Piped water	Semi-urban	4	Yes	Female	3
2301	37s	9	0.00904383	18.8072	0.16	0	Lower tertile	CS & PW	Piped 0-6 days	Contained sewage	Piped water	Semi-urban	4	NA	NA	3
2302	01s	53	0.330016	16.6183	3.839	29.595	Zero	Other	NA	Not contained sewage	Piped water	Semi-urban	2	Yes	Male	6
2302	03m	63	0.69453	17.2868	19.724	7.522	Middle tertile	Other	NA	Not contained sewage	Piped water	Semi-urban	2	Yes	Male	6
2302	06m	69	0.637817	16.5862	9.335	29.946	Middle tertile	Other	Piped 0-6 days	Not contained sewage	Piped water	Semi-urban	2	Yes	Male	6
2302	18m	54	0.283084	17.0721	5.608	10.153	Middle tertile	Other	Piped 0-6 days	Not contained sewage	Piped water	Semi-urban	2	Yes	Male	6
2302	37s	19	0.0310207	18.5492	0.091	0	Zero	Other	Piped 0-6 days	Not contained sewage	Piped water	Semi-urban	2	NA	NA	6
3001	01s	39	0.440481	15.2271	21.35	1.182	Zero	Other	NA	Not contained sewage	Not piped water	Rural-road	4	Yes	Female	7
3001	03m	22	0.163316	15.6065	1.48	0.215	Zero	Other	NA	Not contained sewage	Not piped water	Rural-road	4	Yes	Female	7
3001	06m	24	0.0668732	15.8862	4.522	0	Zero	Other	Piped 0-6 days	Not contained sewage	Not piped water	Rural-road	4	Yes	Female	7
3001	18m	32	0.0708438	17.3873	2.311	0.39	Zero	Other	Piped 7 days	Not contained sewage	Not piped water	Rural-road	4	Yes	Female	7
3001	37s	6	0.00494149	17.3753	0.196	0.198	Zero	Other	Piped 7 days	Not contained sewage	Not piped water	Rural-road	4	NA	NA	7
3101	01s	41	0.157506	15.7619	2.912	24.364	Zero	Other	NA	Contained sewage	Not piped water	Rural-road	3	Yes	Male	6
3101	03m	28	0.255322	15.306	3.9	2.207	Zero	Other	NA	Contained sewage	Not piped water	Rural-road	3	Yes	Male	6
3101	06m	48	0.758165	16.2477	14.894	16.311	Zero	Other	Not piped	Contained sewage	Not piped water	Rural-road	3	Yes	Male	6
3101	18m	37	0.173045	17.0007	2.385	0	Zero	Other	Not piped	Contained sewage	Not piped water	Rural-road	3	Yes	Male	6
3101	37s	7	0.0242234	17.5445	1.408	0	Zero	Other	Not piped	Contained sewage	Not piped water	Rural-road	3	NA	NA	6
3201	01s	35	0.173724	16.4262	5.334	4.561	Upper tertile	Other	NA	Not contained sewage	Not piped water	Rural-road	4	Yes	Female	4
3201	03m	11	0.131197	16.2801	2.606	0	Lower tertile	Other	NA	Not contained sewage	Not piped water	Rural-road	4	Yes	Female	4
3201	06m	20	0.168721	16.0697	4.086	0.4	Lower tertile	Other	Not piped	Not contained sewage	Not piped water	Rural-road	4	Yes	Female	4
3201	18m	29	0.0940389	18.4908	2.608	0	Lower tertile	Other	Not piped	Not contained sewage	Not piped water	Rural-road	4	Yes	Female	4
3201	37s	23	0.0790962	19.2244	0.762	0	Upper tertile	Other	Piped 0-6 days	Not contained sewage	Not piped water	Rural-road	4	NA	NA	4
7001	01s	21	0.247566	15.311	15.271	0	Zero	Other	NA	Not contained sewage	Not piped water	Rural-river	3	Yes	Male	5
7001	03m	30	0.170201	15.2362	3.245	0	Zero	Other	NA	Not contained sewage	Not piped water	Rural-river	3	Yes	Male	5
7001	06m	21	0.16166	15.0535	1.784	0	Zero	Other	Not piped	Not contained sewage	Not piped water	Rural-river	3	Yes	Male	5
7001	18m	20	0.0927948	16.8821	1.801	0	Middle tertile	Other	Not piped	Not contained sewage	Not piped water	Rural-river	3	Yes	Male	5
7001	37s	18	0.0631329	19.4056	1.063	0	Zero	Other	Not piped	Not contained sewage	Not piped water	Rural-river	3	NA	NA	5
7002	01s	12	0.329645	15.8186	0	0	Lower tertile	Other	NA	Not contained sewage	Not piped water	Rural-river	2	Yes	Female	4
7002	03m	34	0.235963	15.9566	7.081	0	Middle tertile	Other	NA	Not contained sewage	Not piped water	Rural-river	2	Yes	Female	4
7002	06m	20	0.160231	15.1514	1.469	0	Middle tertile	Other	Not piped	Not contained sewage	Not piped water	Rural-river	2	Yes	Female	4
7002	37s	11	0.0291274	18.9044	0	0	Lower tertile	Other	Not piped	Not contained sewage	Not piped water	Rural-river	2	NA	NA	4
1007	01s	42	0.273973	15.9936	4.303	2.932	Middle tertile	CS & PW	NA	Contained sewage	Piped water	Urban	2	No	Male	11
1007	18m	16	0.0155048	16.9628	0.283	0	Lower tertile	CS & PW	Piped 7 days	Contained sewage	Piped water	Urban	2	No	Male	11
1007	37s	14	0.0116223	18.4083	0.341	0.093	Middle tertile	CS & PW	Piped 0-6 days	Contained sewage	Piped water	Urban	2	NA	Male	11
1107	01s	95	1.13799	16.0019	0	43.57	Lower tertile	CS & PW	NA	Contained sewage	Piped water	Urban	4	No	Male	4
1107	18m	14	0.0491812	16.5388	0.674	0	Zero	CS & PW	Piped 7 days	Contained sewage	Piped water	Urban	4	No	Male	4
1107	37s	2	0.00385726	16.6133	0	0	Lower tertile	CS & PW	Piped 7 days	Contained sewage	Piped water	Urban	4	NA	NA	4
2009	01s	15	0.348527	15.9884	0	10.291	Zero	NA	NA	NA	Piped water	Semi-urban	1	Yes	Male	6
2009	18m	32	0.0847068	17.3096	0.78	0.396	Lower tertile	NA	Piped 0-6 days	NA	Piped water	Semi-urban	1	Yes	Male	6
2009	37s	18	0.0367577	18.1601	0.407	0.224	Zero	NA	Piped 0-6 days	NA	Piped water	Semi-urban	1	NA	NA	6
2101	01s	76	1.31637	16.714	17.597	8.289	Lower tertile	Other	NA	Not contained sewage	Not piped water	Semi-urban	3	No	Female	6
2101	18m	9	0.0168084	18.3187	0.163	0.08	Zero	Other	Piped 0-6 days	Not contained sewage	Not piped water	Semi-urban	3	No	Female	6
2101	37s	11	0.0121668	18.4198	0.228	0.097	Lower tertile	Other	Piped 0-6 days	Not contained sewage	Not piped water	Semi-urban	3	NA	NA	6
2205	01s	15	0.304861	15.9189	22.497	0	Zero	Other	NA	Not contained sewage	Not piped water	Semi-urban	2	Yes	Female	6
2205	18m	10	0.0380731	17.7174	1.612	0	Upper tertile	Other	Not piped	Not contained sewage	Not piped water	Semi-urban	2	Yes	Female	6
2205	37s	27	0.140004	18.0288	0.454	3.749	Zero	Other	Not piped	Not contained sewage	Not piped water	Semi-urban	2	NA	NA	6
2206	01s	37	0.0793176	16.8741	1.972	5.758	Zero	Other	NA	Not contained sewage	Not piped water	Semi-urban	2	Yes	Male	2
2206	18m	41	0.144535	16.7188	2.029	0	Middle tertile	Other	Piped 0-6 days	Not contained sewage	Not piped water	Semi-urban	2	Yes	Male	2
2206	37s	20	0.133909	18.7156	1.643	0	Zero	Other	Piped 0-6 days	Not contained sewage	Not piped water	Semi-urban	2	NA	NA	2
2306	01s	51	0.426707	16.8387	14.756	12.223	Middle tertile	Other	NA	Not contained sewage	Piped water	Semi-urban	1	Yes	Female	4
2306	18m	15	0.182663	16.9302	11.622	0	Zero	Other	Piped 0-6 days	Not contained sewage	Piped water	Semi-urban	1	Yes	Female	4
2306	37s	8	0.00864631	18.5492	0.242	0.047	Middle tertile	Other	Piped 0-6 days	Not contained sewage	Piped water	Semi-urban	1	NA	NA	4
3004	01s	51	3.13526	15.7224	43.426	0	Zero	Other	NA	Contained sewage	Not piped water	Rural-road	2	Yes	Female	5
3004	18m	15	0.0191066	18.2374	0.625	0.072	Zero	Other	Not piped	Contained sewage	Not piped water	Rural-road	2	Yes	Female	5
3004	37s	22	0.126292	18.9186	0.378	0	Zero	Other	Not piped	Contained sewage	Not piped water	Rural-road	2	NA	NA	5
3006	01s	21	0.662297	16.235	23.158	3.146	Upper tertile	Other	NA	Not contained sewage	Not piped water	Rural-road	2	Yes	Female	6
3006	18m	26	0.0596586	18.4246	1.5	0.474	Upper tertile	Other	Not piped	Not contained sewage	Not piped water	Rural-road	2	Yes	Female	6
3006	37s	17	0.0396478	19.0418	0.289	0	Upper tertile	Other	Not piped	Not contained sewage	Not piped water	Rural-road	2	NA	NA	6
3102	01s	22	0.0423292	15.2207	0.329	1.502	Zero	Other	NA	Not contained sewage	Not piped water	Rural-road	2	Yes	Female	4
3102	18m	18	0.0177256	17.3269	0.082	0	Lower tertile	Other	Not piped	Not contained sewage	Not piped water	Rural-road	2	Yes	Female	4
3102	37s	21	0.04797	19.018	0.673	0	Zero	Other	Piped 0-6 days	Not contained sewage	Not piped water	Rural-road	2	NA	NA	4
6001	01s	20	0.304307	15.537	18.791	0	Middle tertile	Other	NA	Not contained sewage	Piped water	Rural-road	4	Yes	Male	2
6001	18m	22	0.0341008	17.0114	0.359	0.107	Zero	Other	Piped 7 days	Not contained sewage	Piped water	Rural-road	4	Yes	Male	2
6001	37s	13	0.00799502	18.9517	0.234	0	Middle tertile	Other	Not piped	Not contained sewage	Piped water	Rural-road	4	NA	NA	2
6006	01s	12	0.0335583	16.0162	0	1.308	Zero	Other	NA	Not contained sewage	Piped water	Rural-road	3	Yes	Female	3
6006	18m	13	0.0197536	16.2704	0.587	0	Zero	Other	Piped 7 days	Not contained sewage	Piped water	Rural-road	3	Yes	Female	3
6006	37s	17	0.0806074	19.2748	0.606	1.525	Zero	Other	Piped 7 days	Not contained sewage	Piped water	Rural-road	3	NA	NA	3
8001	01s	34	0.461713	16.2069	18.863	1.593	Middle tertile	Other	NA	Not contained sewage	Not piped water	Rural-road	1	Yes	Male	3
8001	37s	11	0.0153319	17.5769	0.041	0	Middle tertile	Other	Not piped	Not contained sewage	Not piped water	Rural-road	1	NA	NA	3
8002	01s	12	0.0472362	15.5319	4.236	0	Middle tertile	Other	NA	Not contained sewage	Piped water	Rural-road	3	Yes	Male	5
8002	37s	7	0.00689528	17.8615	0.101	0	Middle tertile	Other	Piped 7 days	Not contained sewage	Piped water	Rural-road	3	NA	NA	5
8003	01s	21	0.0551511	15.2006	0.059	0	Middle tertile	Other	NA	Not contained sewage	Piped water	Rural-road	3	Yes	Female	3
8003	37s	20	0.100832	18.5243	0.286	0.07	Middle tertile	Other	Not piped	Not contained sewage	Piped water	Rural-road	3	NA	NA	3
2001	01s	30	0.160721	16.1948	0	28.096	Zero	CS & PW	NA	Contained sewage	Piped water	Semi-urban	2	Yes	Female	5
2001	37s	16	0.0284643	18.3767	0.626	0.151	Zero	CS & PW	Piped 0-6 days	Contained sewage	Piped water	Semi-urban	2	NA	NA	5
2004	01s	13	0.0835923	14.6527	0	0	Zero	Other	NA	Not contained sewage	Piped water	Semi-urban	1	Yes	Male	2
2004	37s	14	0.0297664	17.2767	0.166	0.043	Zero	Other	Piped 0-6 days	Not contained sewage	Piped water	Semi-urban	1	NA	NA	2
2008	01s	17	1.71094	15.4785	53.367	0	Middle tertile	Other	NA	Not contained sewage	Piped water	Semi-urban	1	Yes	Female	3
2008	37s	18	0.0780833	18.9033	0.234	0	Middle tertile	Other	Not piped	Not contained sewage	Piped water	Semi-urban	1	NA	NA	3
2102	01s	31	0.0938744	16.5562	2.947	0.439	Zero	NA	NA	NA	Piped water	Semi-urban	2	Yes	Female	4
2102	37s	14	0.00867744	18.1678	0.144	0.131	Zero	NA	Piped 0-6 days	NA	Piped water	Semi-urban	2	Yes	NA	4
2103	01s	23	0.0442409	16.4667	0.662	1.366	Zero	Other	NA	Not contained sewage	Not piped water	Semi-urban	3	No	Male	5
2103	37s	14	0.0285145	18.7727	0.025	0.113	Zero	Other	Piped 7 days	Not contained sewage	Not piped water	Semi-urban	3	NA	NA	5
2201	01s	21	0.509624	16.8389	18.874	0	Zero	Other	NA	Contained sewage	Not piped water	Semi-urban	4	Yes	Male	7
2201	37s	11	0.01292	18.2371	0.212	0.074	Zero	Other	Piped 0-6 days	Contained sewage	Not piped water	Semi-urban	4	NA	NA	7
2304	01s	43	0.302333	17.1267	12.482	10.797	Lower tertile	Other	NA	Not contained sewage	Piped water	Semi-urban	4	Yes	Male	4
2304	37s	8	0.00984152	18.3868	0.113	0.068	Lower tertile	Other	Piped 0-6 days	Not contained sewage	Piped water	Semi-urban	4	NA	NA	4
2305	01s	32	0.0283241	14.6548	0.215	0.468	Lower tertile	Other	NA	Not contained sewage	Not piped water	Semi-urban	1	Yes	Male	2
2305	37s	20	0.0306201	18.6471	0.786	0.166	Lower tertile	Other	Piped 0-6 days	Not contained sewage	Not piped water	Semi-urban	1	NA	NA	2
2308	01s	66	0.981067	16.6501	5.738	17.347	Zero	Other	NA	Not contained sewage	Not piped water	Semi-urban	1	Yes	Female	3
2308	37s	18	0.0287092	17.883	0.956	0.547	Zero	Other	Not piped	Not contained sewage	Not piped water	Semi-urban	1	NA	NA	3
2311	01s	36	0.158476	16.0394	5.112	0	Zero	Other	NA	Not contained sewage	Not piped water	Semi-urban	3	Yes	Male	4
2311	37s	7	0.0279314	18.4774	1.87	0	Zero	Other	Piped 0-6 days	Not contained sewage	Not piped water	Semi-urban	3	NA	NA	4
4002	01s	25	0.185102	15.3308	2.085	0.486	Zero	Other	NA	Not contained sewage	Not piped water	Rural-river	1	Yes	Male	2
4002	37s	29	0.181834	18.5703	2.257	0	Zero	Other	Not piped	Not contained sewage	Not piped water	Rural-river	1	NA	NA	2
1005	01s	8	0.181342	14.5516	0	0.018	Lower tertile	CS & PW	NA	Contained sewage	Piped water	Urban	2	No	Female	6
1005	37s	12	0.015837	18.1705	0.15	0	Lower tertile	CS & PW	Piped 7 days	Contained sewage	Piped water	Urban	2	NA	NA	6
1006	01s	36	0.377156	16.246	14.073	0	Middle tertile	CS & PW	NA	Contained sewage	Piped water	Urban	4	No	Male	5
1006	37s	5	0.0166793	18.7444	0.05	0	Middle tertile	CS & PW	Piped 0-6 days	Contained sewage	Piped water	Urban	4	NA	NA	5
1011	01s	38	0.0815616	15.8241	0	8.958	Lower tertile	CS & PW	NA	Contained sewage	Piped water	Urban	2	Yes	Female	3
1011	37s	8	0.0102162	18.0987	0.069	0	Lower tertile	CS & PW	Piped 7 days	Contained sewage	Piped water	Urban	2	Yes	NA	3
1012	01s	47	0.160327	15.9698	0	12.687	Lower tertile	CS & PW	NA	Contained sewage	Piped water	Urban	4	Yes	Male	5
1012	37s	5	0.0191029	16.7632	0.093	0	Lower tertile	CS & PW	Piped 7 days	Contained sewage	Piped water	Urban	4	NA	NA	5
3005	01s	12	0.582214	16.2731	34.637	11.616	Zero	Other	NA	Not contained sewage	Not piped water	Rural-road	4	Yes	Male	8
3005	37s	35	0.0120797	17.948	0.161	0.151	Zero	Other	Piped 7 days	Not contained sewage	Not piped water	Rural-road	4	NA	NA	8
3103	01s	24	0.164876	15.2422	0.706	1.691	Lower tertile	Other	NA	Not contained sewage	Not piped water	Rural-road	2	Yes	Female	4
3103	37s	17	0.0474901	18.7983	0.428	0	Lower tertile	Other	Piped 0-6 days	Not contained sewage	Not piped water	Rural-road	2	NA	NA	4
6002	01s	16	0.168168	16.286	6.891	0	Zero	Other	NA	Not contained sewage	Piped water	Rural-road	2	Yes	Male	2
6002	37s	17	0.0409914	18.4245	0.367	0	Zero	Other	Piped 7 days	Not contained sewage	Piped water	Rural-road	2	Yes	NA	2
6004	01s	38	0.363686	16.0839	0	27.357	Zero	Other	NA	Not contained sewage	Piped water	Rural-road	1	Yes	Male	3
6004	37s	7	0.0156258	17.9843	0.502	0	Zero	Other	Piped 7 days	Not contained sewage	Piped water	Rural-road	1	NA	NA	3
2213	18m	30	0.0259139	17.3015	1.04	0	Upper tertile	Other	Not piped	Not contained sewage	Not piped water	Semi-urban	1	Yes	Male	4
3007	18m	18	0.0513985	16.9687	0.478	0	Upper tertile	Other	Not piped	Not contained sewage	Not piped water	Rural-road	2	Yes	Male	7
3015	18m	11	0.0222573	17.65	0.374	0	Upper tertile	Other	Not piped	Not contained sewage	Not piped water	Rural-road	2	Yes	Male	4
3108	18m	15	0.029567	18.1188	0.338	0.354	Upper tertile	Other	Not piped	Contained sewage	Not piped water	Rural-road	3	No	Male	3
3110	18m	38	0.06098	17.9896	0.69	0.133	Upper tertile	Other	Piped 7 days	Not contained sewage	Piped water	Rural-road	1	Yes	Male	10
3112	18m	26	0.0405619	16.7852	0.791	1.516	Upper tertile	Other	Not piped	Not contained sewage	Not piped water	Rural-road	1	Yes	Female	3
3115	18m	20	0.0850323	15.5278	8.334	0	Upper tertile	Other	Not piped	Not contained sewage	Not piped water	Rural-road	4	No	Female	7
3012	18m	36	0.17621	16.35	2.581	1.655	Upper tertile	Other	Piped 0-6 days	Not contained sewage	Not piped water	Rural-road	2	Yes	Female	4
3107	18m	18	0.053181	17.1607	2.512	0	Upper tertile	Other	Not piped	Not contained sewage	Not piped water	Rural-road	2	Yes	Male	4
9009	18m	19	0.0306447	17.3689	0.595	1.045	Upper tertile	Other	Not piped	NA	Not piped water	Rural-road	1	Yes	Female	3
5001	18m	19	0.038375	15.6905	2.37	0.209	Upper tertile	Other	Not piped	Not contained sewage	Not piped water	Rural-river	1	Yes	Male	5
9006	18m	30	0.0417371	17.0918	0.63	5.142	Upper tertile	Other	Not piped	Not contained sewage	Not piped water	Rural-road	2	Yes	Male	11
2317	18m	18	0.0561858	18.1053	0.663	0.433	Middle tertile	Other	Piped 0-6 days	Not contained sewage	Not piped water	Semi-urban	4	No	Male	3
9005	18m	18	0.00991806	17.5733	0.074	0.064	Upper tertile	Other	Not piped	Not contained sewage	Not piped water	Rural-road	2	Yes	Female	5
1116	18m	22	0.117889	18.3388	1.79	0	Middle tertile	CS & PW	Piped 0-6 days	Contained sewage	Piped water	Urban	4	No	Female	4
2119	18m	13	0.0296892	16.6182	0.41	0.105	Middle tertile	Other	Piped 0-6 days	Not contained sewage	Not piped water	Semi-urban	1	Yes	Male	5
7003	18m	17	0.0672082	17.3128	2.234	0.342	Upper tertile	Other	Not piped	NA	Not piped water	Rural-river	1	Yes	Male	8
2219	18m	27	0.0455232	17.688	1.302	2.629	Middle tertile	Other	Piped 0-6 days	Not contained sewage	Not piped water	Semi-urban	1	Yes	Male	4
3002	18m	17	0.0694209	18.4656	0.952	0.518	Upper tertile	Other	Piped 0-6 days	Not contained sewage	Not piped water	Rural-road	3	Yes	Female	4
2320	18m	11	0.144262	17.4508	8.66	0	Upper tertile	Other	Piped 0-6 days	Not contained sewage	Piped water	Semi-urban	3	No	Male	7
3011	18m	25	0.11359	17.542	4.142	0	Middle tertile	Other	Not piped	Not contained sewage	Not piped water	Rural-road	3	Yes	Female	6
9003	18m	33	0.0578338	18.1545	0.585	0.44	Upper tertile	Other	Not piped	NA	Not piped water	Rural-road	3	Yes	Male	2
9001	18m	7	0.00686458	17.0391	0.134	0.408	Upper tertile	Other	Piped 7 days	Not contained sewage	Not piped water	Rural-road	3	No	Male	4
2012	18m	25	0.0273133	18.0418	0.336	0.109	Middle tertile	Other	Not piped	Not contained sewage	Not piped water	Semi-urban	1	Yes	Female	5
2322	18m	40	0.240279	18.3987	5.515	0	Middle tertile	Other	Piped 0-6 days	Not contained sewage	Not piped water	Semi-urban	2	Yes	Male	3
4006	18m	12	0.0114397	16.7681	0.554	0	Middle tertile	Other	Not piped	Not contained sewage	Not piped water	Rural-river	1	No	Male	7
2312	18m	21	0.00950205	17.3293	0.023	0	Middle tertile	Other	Not piped	Not contained sewage	Not piped water	Semi-urban	2	Yes	Female	2
6009	18m	10	0.0173648	16.3548	0.106	0	Upper tertile	Other	Piped 7 days	Not contained sewage	Piped water	Rural-road	2	Yes	Female	4
9002	18m	28	0.041173	16.6799	0.617	0	Middle tertile	Other	Not piped	Not contained sewage	Not piped water	Rural-road	4	Yes	Female	7
7011	18m	53	0.187688	18.2391	5.496	2.319	Lower tertile	Other	Not piped	Not contained sewage	Not piped water	Rural-river	1	Yes	Male	8

## Sheet: Nonpareil coverage
Houshold ID	Age	Nonpareil coverage (Npc)
8001	01s	0.994
8002	01s	0.997
8003	01s	0.994
2001	01s	0.996
2002	01s	0.998
2003	01s	0.993
2004	01s	0.996
2008	01s	0.996
2009	01s	0.999
2101	01s	0.993
2102	01s	0.993
2103	01s	0.97
2201	01s	0.995
2204	01s	0.997
2205	01s	0.996
2206	01s	0.953
2301	01s	0.994
2302	01s	0.955
2304	01s	0.955
2305	01s	0.993
2306	01s	0.994
2308	01s	0.98
2311	01s	0.989
4002	01s	0.988
1001	01s	0.974
1002	01s	0.996
1003	01s	0.996
1004	01s	0.995
1005	01s	0.999
1006	01s	0.99
1007	01s	0.99
1011	01s	0.986
1012	01s	0.991
1101	01s	0.991
1102	01s	0.996
1103	01s	0.996
1104	01s	0.999
1106	01s	0.986
1107	01s	0.996
3001	01s	0.997
3004	01s	0.994
3005	01s	0.983
3006	01s	0.991
3101	01s	0.985
3102	01s	0.985
3103	01s	0.994
3201	01s	0.98
6001	01s	0.997
6002	01s	0.995
6004	01s	0.989
6006	01s	0.994
7001	01s	0.998
7002	01s	0.98
2002	03m	0.905
2003	03m	0.993
2202	03m	0.979
2204	03m	0.974
2301	03m	0.99
2302	03m	0.944
1001	03m	0.946
1002	03m	0.979
1003	03m	0.993
1004	03m	0.984
1101	03m	0.976
1102	03m	0.986
1103	03m	0.962
1104	03m	0.981
1106	03m	0.977
3001	03m	0.98
3101	03m	0.971
3201	03m	0.984
7001	03m	0.993
7002	03m	0.985
2002	06m	0.897
2002	06m	0.933
2003	06m	0.994
2202	06m	0.97
2204	06m	0.971
2301	06m	0.994
2302	06m	0.953
1001	06m	0.936
1002	06m	0.993
1002	06m	0.997
1003	06m	0.994
1004	06m	0.974
1101	06m	0.994
1101	06m	0.998
1102	06m	0.987
1103	06m	0.979
1104	06m	0.973
1106	06m	0.966
3001	06m	0.975
3101	06m	0.957
3201	06m	0.967
7001	06m	0.989
7002	06m	0.984
2002	18m	0.928
2003	18m	0.924
2009	18m	0.958
2012	18m	0.919
2101	18m	0.742
2119	18m	0.941
2204	18m	0.99
2205	18m	0.936
2206	18m	0.972
2213	18m	0.964
2219	18m	0.97
2301	18m	0.942
2302	18m	0.916
2306	18m	0.99
2312	18m	0.97
2317	18m	0.919
2320	18m	0.978
2322	18m	0.907
4006	18m	0.972
1001	18m	0.976
1002	18m	0.968
1003	18m	0.961
1004	18m	0.935
1007	18m	0.987
1101	18m	0.945
1102	18m	0.945
1103	18m	0.976
1104	18m	0.94
1106	18m	0.945
1107	18m	0.978
1116	18m	0.722
9001	18m	0.824
9002	18m	0.978
9003	18m	0.923
9005	18m	0.962
9006	18m	0.942
9009	18m	0.979
3001	18m	0.961
3002	18m	0.672
3004	18m	0.946
3006	18m	0.936
3007	18m	0.98
3011	18m	0.97
3012	18m	0.98
3015	18m	0.817
3101	18m	0.97
3102	18m	0.963
3107	18m	0.927
3108	18m	0.742
3110	18m	0.931
3112	18m	0.933
3115	18m	0.979
3201	18m	0.945
5001	18m	0.947
6001	18m	0.985
6006	18m	0.987
6009	18m	0.962
7001	18m	0.983
7003	18m	0.933
7011	18m	0.947
8001	37s	0.854
8002	37s	0.862
8003	37s	0.781
2001	37s	0.762
2002	37s	0.801
2003	37s	0.811
2004	37s	0.912
2008	37s	0.718
2009	37s	0.821
2101	37s	0.819
2102	37s	0.835
2103	37s	0.721
2201	37s	0.827
2202	37s	0.736
2204	37s	0.757
2205	37s	0.853
2206	37s	0.752
2301	37s	0.731
2302	37s	0.799
2304	37s	0.806
2305	37s	0.796
2306	37s	0.798
2308	37s	0.83
2311	37s	0.8
4002	37s	0.776
1002	37s	0.844
1003	37s	0.685
1004	37s	0.772
1005	37s	0.777
1006	37s	0.751
1007	37s	0.79
1011	37s	0.809
1012	37s	0.908
1101	37s	0.779
1102	37s	0.706
1103	37s	0.856
1104	37s	0.848
1106	37s	0.774
1107	37s	0.948
3001	37s	0.901
3004	37s	0.732
3005	37s	0.866
3006	37s	0.736
3101	37s	0.893
3102	37s	0.763
3103	37s	0.762
3201	37s	0.684
6001	37s	0.791
6002	37s	0.825
6004	37s	0.865
6006	37s	0.764
7001	37s	0.688
7002	37s	0.772

## Sheet: No. of reads per metagenome
Household ID	Age	Metagenome	No. of raw reads
8001	01s	AB800101sHN1e1_S81_R1.fastq	7724351
8001	01s	AB800101sHN1e1_S81_R2.fastq	7724351
8002	01s	AB800201sHN1e1_S83_R1.fastq	9175371
8002	01s	AB800201sHN1e1_S83_R2.fastq	9175371
8003	01s	AB800301sHN1e1_S85_R1.fastq	7270336
8003	01s	AB800301sHN1e1_S85_R2.fastq	7270336
8001	37s	AM800137sHN1e1_S80_R1.fastq	8527287
8001	37s	AM800137sHN1e1_S80_R2.fastq	8527287
8002	37s	AM800237sHN1e1_S82_R1.fastq	8105254
8002	37s	AM800237sHN1e1_S82_R2.fastq	8105254
8003	37s	AM800337sHN1e1_S84_R1.fastq	7881220
8003	37s	AM800337sHN1e1_S84_R2.fastq	7881220
2001	01s	BB200101sHN1e1_S87_R1.fastq	8901770
2001	01s	BB200101sHN1e1_S87_R2.fastq	8901770
2002	01s	BB200201sHN1e1_S38_R1.fastq	9904976
2002	01s	BB200201sHN1e1_S38_R2.fastq	9904976
2002	03m	BB200203mHN1e1_S39_R1.fastq	7470002
2002	03m	BB200203mHN1e1_S39_R2.fastq	7470002
2002	06m	BB200206mHN1e1_S40_R1.fastq	6857620
2002	06m	BB200206mHN1e1_S40_R2.fastq	6857620
2003	01s	BB200301sHN1e1_S42_R1.fastq	10440102
2003	01s	BB200301sHN1e1_S42_R2.fastq	10440102
2003	03m	BB200303mHN1e1_S43_R1.fastq	9918248
2003	03m	BB200303mHN1e1_S43_R2.fastq	9918248
2003	06m	BB200306mHN1e1_S44_R1.fastq	8855053
2003	06m	BB200306mHN1e1_S44_R2.fastq	8855053
2004	01s	BB200401sHN1e1_S89_R1.fastq	9116608
2004	01s	BB200401sHN1e1_S89_R2.fastq	9116608
2008	01s	BB200801sHN1e1_S91_R1.fastq	8580991
2008	01s	BB200801sHN1e1_S91_R2.fastq	8580991
2009	01s	BB200901sHN1e1_S93_R1.fastq	8565204
2009	01s	BB200901sHN1e1_S93_R2.fastq	8565204
2101	01s	BB210101sHN1e1_S95_R1.fastq	8022521
2101	01s	BB210101sHN1e1_S95_R2.fastq	8022521
2102	01s	BB210201sHN1e1_S97_R1.fastq	9493116
2102	01s	BB210201sHN1e1_S97_R2.fastq	9493116
2103	01s	BB210301sHN1e1_S99_R1.fastq	8615694
2103	01s	BB210301sHN1e1_S99_R2.fastq	8615694
2201	01s	BB220101sHN1e1_S101_R1.fastq	9354157
2201	01s	BB220101sHN1e1_S101_R2.fastq	9354157
2202	03m	BB220203mHN1e1_S46_R1.fastq	7381734
2202	03m	BB220203mHN1e1_S46_R2.fastq	7381734
2202	06m	BB220206mHN1e1_S47_R1.fastq	8386860
2202	06m	BB220206mHN1e1_S47_R2.fastq	8386860
2204	01s	BB220401sHN1e1_S49_R1.fastq	9835406
2204	01s	BB220401sHN1e1_S49_R2.fastq	9835406
2204	03m	BB220403mHN1e1_S50_R1.fastq	8237887
2204	03m	BB220403mHN1e1_S50_R2.fastq	8237887
2204	06m	BB220406mHN1e1_S51_R1.fastq	10729154
2204	06m	BB220406mHN1e1_S51_R2.fastq	10729154
2205	01s	BB220501sHN1e1_S103_R1.fastq	9044520
2205	01s	BB220501sHN1e1_S103_R2.fastq	9044520
2206	01s	BB220601sHN1e1_S105_R1.fastq	8769088
2206	01s	BB220601sHN1e1_S105_R2.fastq	8769088
2301	01s	BB230101sHN1e1_S53_R1.fastq	8501015
2301	01s	BB230101sHN1e1_S53_R2.fastq	8501015
2301	03m	BB230103mHN1e1_S54_R1.fastq	8893837
2301	03m	BB230103mHN1e1_S54_R2.fastq	8893837
2301	06m	BB230106mHN1e1_S55_R1.fastq	9891376
2301	06m	BB230106mHN1e1_S55_R2.fastq	9891376
2302	01s	BB230201sHN1e1_S57_R1.fastq	7865390
2302	01s	BB230201sHN1e1_S57_R2.fastq	7865390
2302	03m	BB230203mHN1e1_S58_R1.fastq	7284264
2302	03m	BB230203mHN1e1_S58_R2.fastq	7284264
2302	06m	BB230206mHN1e1_S59_R1.fastq	9598272
2302	06m	BB230206mHN1e1_S59_R2.fastq	9598272
2304	01s	BB230401sHN1e1_S107_R1.fastq	8267924
2304	01s	BB230401sHN1e1_S107_R2.fastq	8267924
2305	01s	BB230501sHN1e1_S109_R1.fastq	10860659
2305	01s	BB230501sHN1e1_S109_R2.fastq	10860659
2306	01s	BB230601sHN1e1_S111_R1.fastq	9765827
2306	01s	BB230601sHN1e1_S111_R2.fastq	9765827
2308	01s	BB230801sHN1e1_S113_R1.fastq	7383153
2308	01s	BB230801sHN1e1_S113_R2.fastq	7383153
2311	01s	BB231101sHN1e1_S115_R1.fastq	8126086
2311	01s	BB231101sHN1e1_S115_R2.fastq	8126086
2001	37s	BM200137sHN1e1_S86_R1.fastq	8123785
2001	37s	BM200137sHN1e1_S86_R2.fastq	8123785
2002	37s	BM200237sHN1e1_S37_R1.fastq	8617881
2002	37s	BM200237sHN1e1_S37_R2.fastq	8617881
2003	37s	BM200337sHN1e1_S41_R1.fastq	11547108
2003	37s	BM200337sHN1e1_S41_R2.fastq	11547108
2004	37s	BM200437sHN1e1_S88_R1.fastq	8155805
2004	37s	BM200437sHN1e1_S88_R2.fastq	8155805
2008	37s	BM200837sHN1e1_S90_R1.fastq	7653995
2008	37s	BM200837sHN1e1_S90_R2.fastq	7653995
2009	37s	BM200937sHN1e1_S92_R1.fastq	7702020
2009	37s	BM200937sHN1e1_S92_R2.fastq	7702020
2101	37s	BM210137sHN1e1_S94_R1.fastq	8734104
2101	37s	BM210137sHN1e1_S94_R2.fastq	8734104
2102	37s	BM210237sHN1e1_S96_R1.fastq	7831827
2102	37s	BM210237sHN1e1_S96_R2.fastq	7831827
2103	37s	BM210337sHN1e1_S98_R1.fastq	7166620
2103	37s	BM210337sHN1e1_S98_R2.fastq	7166620
2201	37s	BM220137sHN1e1_S100_R1.fastq	9388948
2201	37s	BM220137sHN1e1_S100_R2.fastq	9388948
2202	37s	BM220237sHN1e1_S45_R1.fastq	7031320
2202	37s	BM220237sHN1e1_S45_R2.fastq	7031320
2204	37s	BM220437sHN1e1_S48_R1.fastq	10539945
2204	37s	BM220437sHN1e1_S48_R2.fastq	10539945
2205	37s	BM220537sHN1e1_S102_R1.fastq	9761197
2205	37s	BM220537sHN1e1_S102_R2.fastq	9761197
2206	37s	BM220637sHN1e1_S104_R1.fastq	9338875
2206	37s	BM220637sHN1e1_S104_R2.fastq	9338875
2301	37s	BM230137sHN1e1_S52_R1.fastq	7650451
2301	37s	BM230137sHN1e1_S52_R2.fastq	7650451
2302	37s	BM230237sHN1e1_S56_R1.fastq	8997774
2302	37s	BM230237sHN1e1_S56_R2.fastq	8997774
2304	37s	BM230437sHN1e1_S106_R1.fastq	9231402
2304	37s	BM230437sHN1e1_S106_R2.fastq	9231402
2305	37s	BM230537sHN1e1_S108_R1.fastq	8115153
2305	37s	BM230537sHN1e1_S108_R2.fastq	8115153
2306	37s	BM230637sHN1e1_S110_R1.fastq	8815839
2306	37s	BM230637sHN1e1_S110_R2.fastq	8815839
2308	37s	BM230837sHN1e1_S112_R1.fastq	8251149
2308	37s	BM230837sHN1e1_S112_R2.fastq	8251149
2311	37s	BM231137sHN1e1_S114_R1.fastq	7753458
2311	37s	BM231137sHN1e1_S114_R2.fastq	7753458
4002	01s	CB400201sHN1e1_S119_R1.fastq	8860760
4002	01s	CB400201sHN1e1_S119_R2.fastq	8860760
4002	37s	CM400237sHN1e1_S118_R1.fastq	9771309
4002	37s	CM400237sHN1e1_S118_R2.fastq	9771309
1001	01s	EB100101sHN1e1_S2_R1.fastq	6229619
1001	01s	EB100101sHN1e1_S2_R2.fastq	6229619
1001	03m	EB100103mHN1e1_S3_R1.fastq	8484663
1001	03m	EB100103mHN1e1_S3_R2.fastq	8484663
1001	06m	EB100106mHN1e1_S4_R1.fastq	8278570
1001	06m	EB100106mHN1e1_S4_R2.fastq	8278570
1002	01s	EB100201sHN1e1_S6_R1.fastq	9429740
1002	01s	EB100201sHN1e1_S6_R2.fastq	9429740
1002	03m	EB100203mHN1e1_S7_R1.fastq	8744274
1002	03m	EB100203mHN1e1_S7_R2.fastq	8744274
1002	06m	EB100206mHN1e1_S8_R1.fastq	8131454
1002	06m	EB100206mHN1e1_S8_R2.fastq	8131454
1003	01s	EB100301sHN1e1_S10_R1.fastq	9090185
1003	01s	EB100301sHN1e1_S10_R2.fastq	9090185
1003	03m	EB100303mHN1e1_S11_R1.fastq	8196779
1003	03m	EB100303mHN1e1_S11_R2.fastq	8196779
1003	06m	EB100306mHN1e1_S12_R1.fastq	8733835
1003	06m	EB100306mHN1e1_S12_R2.fastq	8733835
1004	01s	EB100401sHN1e1_S14_R1.fastq	9565131
1004	01s	EB100401sHN1e1_S14_R2.fastq	9565131
1004	03m	EB100403mHN1e1_S15_R1.fastq	8920170
1004	03m	EB100403mHN1e1_S15_R2.fastq	8920170
1004	06m	EB100406mHN1e1_S16_R1.fastq	8913892
1004	06m	EB100406mHN1e1_S16_R2.fastq	8913892
1005	01s	EB100501sHN1e1_S121_R1.fastq	9187237
1005	01s	EB100501sHN1e1_S121_R2.fastq	9187237
1006	01s	EB100601sHN1e1_S123_R1.fastq	8192087
1006	01s	EB100601sHN1e1_S123_R2.fastq	8192087
1007	01s	EB100701sHN1e1_S125_R1.fastq	6538753
1007	01s	EB100701sHN1e1_S125_R2.fastq	6538753
1011	01s	EB101101sHN2e1_S127_R1.fastq	10230020
1011	01s	EB101101sHN2e1_S127_R2.fastq	10230020
1012	01s	EB101201sHN1e1_S129_R1.fastq	10795187
1012	01s	EB101201sHN1e1_S129_R2.fastq	10795187
1101	01s	EB110101sHN1e1_S18_R1.fastq	8332945
1101	01s	EB110101sHN1e1_S18_R2.fastq	8332945
1101	03m	EB110103mHN1e1_S19_R1.fastq	7323887
1101	03m	EB110103mHN1e1_S19_R2.fastq	7323887
1101	06m	EB110106mHN1e1_S20_R1.fastq	7633886
1101	06m	EB110106mHN1e1_S20_R2.fastq	7633886
1102	01s	EB110201sHN1e1_S22_R1.fastq	9008266
1102	01s	EB110201sHN1e1_S22_R2.fastq	9008266
1102	03m	EB110203mHN1e1_S23_R1.fastq	9103639
1102	03m	EB110203mHN1e1_S23_R2.fastq	9103639
1102	06m	EB110206mHN1e1_S24_R1.fastq	9457163
1102	06m	EB110206mHN1e1_S24_R2.fastq	9457163
1103	01s	EB110301sHN1e1_S26_R1.fastq	10918791
1103	01s	EB110301sHN1e1_S26_R2.fastq	10918791
1103	03m	EB110303mHN1e1_S27_R1.fastq	7485731
1103	03m	EB110303mHN1e1_S27_R2.fastq	7485731
1103	06m	EB110306mHN1e1_S28_R1.fastq	10371076
1103	06m	EB110306mHN1e1_S28_R2.fastq	10371076
1104	01s	EB110401sHN1e1_S30_R1.fastq	9749886
1104	01s	EB110401sHN1e1_S30_R2.fastq	9749886
1104	03m	EB110403mHN1e1_S31_R1.fastq	9278938
1104	03m	EB110403mHN1e1_S31_R2.fastq	9278938
1104	06m	EB110406mHN1e1_S32_R1.fastq	9774844
1104	06m	EB110406mHN1e1_S32_R2.fastq	9774844
1106	01s	EB110601sHN1e1_S34_R1.fastq	11337150
1106	01s	EB110601sHN1e1_S34_R2.fastq	11337150
1106	03m	EB110603mHN2e1_S35_R1.fastq	10830899
1106	03m	EB110603mHN2e1_S35_R2.fastq	10830899
1106	06m	EB110606mHN1e1_S36_R1.fastq	8585696
1106	06m	EB110606mHN1e1_S36_R2.fastq	8585696
1107	01s	EB110701sHN1e1_S131_R1.fastq	10939961
1107	01s	EB110701sHN1e1_S131_R2.fastq	10939961
1002	37s	EM100237sHN1e1_S5_R1.fastq	7636942
1002	37s	EM100237sHN1e1_S5_R2.fastq	7636942
1003	37s	EM100337sHN1e1_S9_R1.fastq	7408870
1003	37s	EM100337sHN1e1_S9_R2.fastq	7408870
1004	37s	EM100437sHN1e1_S13_R1.fastq	7705114
1004	37s	EM100437sHN1e1_S13_R2.fastq	7705114
1005	37s	EM100537sHN1e1_S120_R1.fastq	6907162
1005	37s	EM100537sHN1e1_S120_R2.fastq	6907162
1006	37s	EM100637sHN1e1_S122_R1.fastq	6892076
1006	37s	EM100637sHN1e1_S122_R2.fastq	6892076
1007	37s	EM100737sHN1e1_S124_R1.fastq	8562027
1007	37s	EM100737sHN1e1_S124_R2.fastq	8562027
1011	37s	EM101137sHN1e1_S126_R1.fastq	6511903
1011	37s	EM101137sHN1e1_S126_R2.fastq	6511903
1012	37s	EM101237sHN1e1_S128_R1.fastq	8343186
1012	37s	EM101237sHN1e1_S128_R2.fastq	8343186
1101	37s	EM110137sHN1e1_S17_R1.fastq	8858437
1101	37s	EM110137sHN1e1_S17_R2.fastq	8858437
1102	37s	EM110237sHN1e1_S21_R1.fastq	7234812
1102	37s	EM110237sHN1e1_S21_R2.fastq	7234812
1103	37s	EM110337sHN1e1_S25_R1.fastq	7528083
1103	37s	EM110337sHN1e1_S25_R2.fastq	7528083
1104	37s	EM110437sHN1e1_S29_R1.fastq	8967557
1104	37s	EM110437sHN1e1_S29_R2.fastq	8967557
1106	37s	EM110637sHN1e1_S33_R1.fastq	9589743
1106	37s	EM110637sHN1e1_S33_R2.fastq	9589743
1107	37s	EM110737sHN1e2_S130_R1.fastq	7966865
1107	37s	EM110737sHN1e2_S130_R2.fastq	7966865
3001	01s	MB300101sHN1e1_S61_R1.fastq	10300377
3001	01s	MB300101sHN1e1_S61_R2.fastq	10300377
3001	03m	MB300103mHN1e1_S62_R1.fastq	9040073
3001	03m	MB300103mHN1e1_S62_R2.fastq	9040073
3001	06m	MB300106mHN1e1_S63_R1.fastq	8797934
3001	06m	MB300106mHN1e1_S63_R2.fastq	8797934
3004	01s	MB300401sHN1e1_S133_R1.fastq	7969568
3004	01s	MB300401sHN1e1_S133_R2.fastq	7969568
3005	01s	MB300501sHN1e1_S135_R1.fastq	9755569
3005	01s	MB300501sHN1e1_S135_R2.fastq	9755569
3006	01s	MB300601sHN1e1_S137_R1.fastq	10517084
3006	01s	MB300601sHN1e1_S137_R2.fastq	10517084
3101	01s	MB310101sHN1e1_S65_R1.fastq	10208119
3101	01s	MB310101sHN1e1_S65_R2.fastq	10208119
3101	03m	MB310103mHN1e1_S66_R1.fastq	11226417
3101	03m	MB310103mHN1e1_S66_R2.fastq	11226417
3101	06m	MB310106mHN1e1_S67_R1.fastq	8424023
3101	06m	MB310106mHN1e1_S67_R2.fastq	8424023
3102	01s	MB310201sHN1e1_S139_R1.fastq	10006499
3102	01s	MB310201sHN1e1_S139_R2.fastq	10006499
3103	01s	MB310301sHN1e1_S141_R1.fastq	10766409
3103	01s	MB310301sHN1e1_S141_R2.fastq	10766409
3201	01s	MB320101sHN1e1_S69_R1.fastq	10098536
3201	01s	MB320101sHN1e1_S69_R2.fastq	10098536
3201	03m	MB320103mHN1e1_S70_R1.fastq	10360996
3201	03m	MB320103mHN1e1_S70_R2.fastq	10360996
3201	06m	MB320106mHN1e1_S71_R1.fastq	9471292
3201	06m	MB320106mHN1e1_S71_R2.fastq	9471292
3001	37s	MM300137sHN1e1_S60_R1.fastq	9560727
3001	37s	MM300137sHN1e1_S60_R2.fastq	9560727
3004	37s	MM300437sHN1e1_S132_R1.fastq	8683275
3004	37s	MM300437sHN1e1_S132_R2.fastq	8683275
3005	37s	MM300537sHN1e1_S134_R1.fastq	9349650
3005	37s	MM300537sHN1e1_S134_R2.fastq	9349650
3006	37s	MM300637sHN1e1_S136_R1.fastq	9112736
3006	37s	MM300637sHN1e1_S136_R2.fastq	9112736
3101	37s	MM310137sHN1e1_S64_R1.fastq	8026264
3101	37s	MM310137sHN1e1_S64_R2.fastq	8026264
3102	37s	MM310237sHN1e1_S138_R1.fastq	10463284
3102	37s	MM310237sHN1e1_S138_R2.fastq	10463284
3103	37s	MM310337sHN1e1_S140_R1.fastq	7978539
3103	37s	MM310337sHN1e1_S140_R2.fastq	7978539
3201	37s	MM320137sHN1e1_S68_R1.fastq	8052041
3201	37s	MM320137sHN1e1_S68_R2.fastq	8052041
6001	01s	TB600101sHN1e1_S143_R1.fastq	10005592
6001	01s	TB600101sHN1e1_S143_R2.fastq	10005592
6002	01s	TB600201sHN1e1_S145_R1.fastq	12291765
6002	01s	TB600201sHN1e1_S145_R2.fastq	12291765
6004	01s	TB600401sHN1e1_S147_R1.fastq	9612886
6004	01s	TB600401sHN1e1_S147_R2.fastq	9612886
6006	01s	TB600601sHN1e1_S149_R1.fastq	8797722
6006	01s	TB600601sHN1e1_S149_R2.fastq	8797722
6001	37s	TM600137sHN1e1_S142_R1.fastq	11329125
6001	37s	TM600137sHN1e1_S142_R2.fastq	11329125
6002	37s	TM600237sHN1e1_S144_R1.fastq	9391489
6002	37s	TM600237sHN1e1_S144_R2.fastq	9391489
6004	37s	TM600437sHN1e1_S146_R1.fastq	9302199
6004	37s	TM600437sHN1e1_S146_R2.fastq	9302199
6006	37s	TM600637sHN1e1_S148_R1.fastq	12007737
6006	37s	TM600637sHN1e1_S148_R2.fastq	12007737
7001	01s	ZB700101sHN1e1_S73_R1.fastq	9604385
7001	01s	ZB700101sHN1e1_S73_R2.fastq	9604385
7001	03m	ZB700103mHN1e1_S74_R1.fastq	12630011
7001	03m	ZB700103mHN1e1_S74_R2.fastq	12630011
7001	06m	ZB700106mHN1e1_S75_R1.fastq	10494765
7001	06m	ZB700106mHN1e1_S75_R2.fastq	10494765
7002	01s	ZB700201sHN1e1_S77_R1.fastq	5626273
7002	01s	ZB700201sHN1e1_S77_R2.fastq	5626273
7002	03m	ZB700203mHN1e1_S78_R1.fastq	8695740
7002	03m	ZB700203mHN1e1_S78_R2.fastq	8695740
7002	06m	ZB700206mHN1e1_S79_R1.fastq	9061508
7002	06m	ZB700206mHN1e1_S79_R2.fastq	9061508
7001	37s	ZM700137sHN1e1_S72_R1.fastq	8583785
7001	37s	ZM700137sHN1e1_S72_R2.fastq	8583785
7002	37s	ZM700237sHN1e1_S76_R1.fastq	8546708
7002	37s	ZM700237sHN1e1_S76_R2.fastq	8546708
2002	18m	BB200218mHN1e3_S11_R1_001.fastq.gz	18334398
2002	18m	BB200218mHN1e3_S11_R2_001.fastq.gz	18334398
2003	18m	BB200318mHN1e3_S27_R1_001.fastq.gz	24205468
2003	18m	BB200318mHN1e3_S27_R2_001.fastq.gz	24205468
2009	18m	BB200918mHN1e3_S30_R1_001.fastq.gz	28672573
2009	18m	BB200918mHN1e3_S30_R2_001.fastq.gz	28672573
2012	18m	BB201218mHN1e3_S31_R1_001.fastq.gz	21799859
2012	18m	BB201218mHN1e3_S31_R2_001.fastq.gz	21799859
2101	18m	BB210118mHN1e3_S58_R1_001.fastq.gz	4293507
2101	18m	BB210118mHN1e3_S58_R2_001.fastq.gz	4293507
2119	18m	BB211918mHN1e3_S3_R1_001.fastq.gz	10156189
2119	18m	BB211918mHN1e3_S3_R2_001.fastq.gz	10156189
2204	18m	BB220418mHN1e3_S49_R1_001.fastq.gz	31043154
2204	18m	BB220418mHN1e3_S49_R2_001.fastq.gz	31043154
2205	18m	BB220518mHN1e3_S12_R1_001.fastq.gz	15169059
2205	18m	BB220518mHN1e3_S12_R2_001.fastq.gz	15169059
2206	18m	BB220618mHN1e3_S24_R1_001.fastq.gz	27992774
2206	18m	BB220618mHN1e3_S24_R2_001.fastq.gz	27992774
2213	18m	BB221318mHN1e3_S6_R1_001.fastq.gz	33698746
2213	18m	BB221318mHN1e3_S6_R2_001.fastq.gz	33698746
2219	18m	BB221918mHN1e3_S9_R1_001.fastq.gz	27657110
2219	18m	BB221918mHN1e3_S9_R2_001.fastq.gz	27657110
2301	18m	BB230118mHN1e3_S44_R1_001.fastq.gz	17216861
2301	18m	BB230118mHN1e3_S44_R2_001.fastq.gz	17216861
2302	18m	BB230218mHN1e3_S4_R1_001.fastq.gz	6410492
2302	18m	BB230218mHN1e3_S4_R2_001.fastq.gz	6410492
2306	18m	BB230618mHN1e3_S35_R1_001.fastq.gz	40303160
2306	18m	BB230618mHN1e3_S35_R2_001.fastq.gz	40303160
2312	18m	BB231218mHN1e3_S42_R1_001.fastq.gz	31181383
2312	18m	BB231218mHN1e3_S42_R2_001.fastq.gz	31181383
2317	18m	BB231718mHN1e3_S16_R1_001.fastq.gz	14715632
2317	18m	BB231718mHN1e3_S16_R2_001.fastq.gz	14715632
2320	18m	BB232018mHN1e3_S55_R1_001.fastq.gz	21132367
2320	18m	BB232018mHN1e3_S55_R2_001.fastq.gz	21132367
2322	18m	BB232218mHN1e3_S56_R1_001.fastq.gz	13892675
2322	18m	BB232218mHN1e3_S56_R2_001.fastq.gz	13892675
4006	18m	CB400618mHN1e3_S25_R1_001.fastq.gz	16130770
4006	18m	CB400618mHN1e3_S25_R2_001.fastq.gz	16130770
1001	18m	EB100118mHN1e3_S15_R1_001.fastq.gz	12611835
1001	18m	EB100118mHN1e3_S15_R2_001.fastq.gz	12611835
1002	18m	EB100218mHN1e3_S23_R1_001.fastq.gz	19071931
1002	18m	EB100218mHN1e3_S23_R2_001.fastq.gz	19071931
1003	18m	EB100318mHN1e3_S34_R1_001.fastq.gz	20996482
1003	18m	EB100318mHN1e3_S34_R2_001.fastq.gz	20996482
1004	18m	EB100418mHN1e3_S52_R1_001.fastq.gz	22645769
1004	18m	EB100418mHN1e3_S52_R2_001.fastq.gz	22645769
1007	18m	EB100718mHN1e3_S53_R1_001.fastq.gz	34946735
1007	18m	EB100718mHN1e3_S53_R2_001.fastq.gz	34946735
1101	18m	EB110118mHN1e3_S22_R1_001.fastq.gz	16050683
1101	18m	EB110118mHN1e3_S22_R2_001.fastq.gz	16050683
1102	18m	EB110218mHN1e3_S63_R1_001.fastq.gz	3896032
1102	18m	EB110218mHN1e3_S63_R2_001.fastq.gz	3896032
1103	18m	EB110318mHN1e3_S10_R1_001.fastq.gz	18116346
1103	18m	EB110318mHN1e3_S10_R2_001.fastq.gz	18116346
1104	18m	EB110418mHN1e3_S17_R1_001.fastq.gz	20917801
1104	18m	EB110418mHN1e3_S17_R2_001.fastq.gz	20917801
1106	18m	EB110618mHN1e3_S5_R1_001.fastq.gz	14751142
1106	18m	EB110618mHN1e3_S5_R2_001.fastq.gz	14751142
1107	18m	EB110718mHN1e3_S18_R1_001.fastq.gz	23183269
1107	18m	EB110718mHN1e3_S18_R2_001.fastq.gz	23183269
1116	18m	EB111618mHN1e3_S57_R1_001.fastq.gz	4099161
1116	18m	EB111618mHN1e3_S57_R2_001.fastq.gz	4099161
9001	18m	LB900118mHN1e3_S59_R1_001.fastq.gz	3050282
9001	18m	LB900118mHN1e3_S59_R2_001.fastq.gz	3050282
9002	18m	LB900218mHN1e3_S1_R1_001.fastq.gz	17520921
9002	18m	LB900218mHN1e3_S1_R2_001.fastq.gz	17520921
9003	18m	LB900318mHN1e3_S13_R1_001.fastq.gz	12282075
9003	18m	LB900318mHN1e3_S13_R2_001.fastq.gz	12282075
9005	18m	LB900518mHN1e3_S26_R1_001.fastq.gz	25624185
9005	18m	LB900518mHN1e3_S26_R2_001.fastq.gz	25624185
9006	18m	LB900618mHN1e3_S33_R1_001.fastq.gz	17164582
9006	18m	LB900618mHN1e3_S33_R2_001.fastq.gz	17164582
9009	18m	LB900918mHN1e3_S38_R1_001.fastq.gz	27918606
9009	18m	LB900918mHN1e3_S38_R2_001.fastq.gz	27918606
3001	18m	MB300118mHN1e3_S8_R1_001.fastq.gz	22474400
3001	18m	MB300118mHN1e3_S8_R2_001.fastq.gz	22474400
3002	18m	MB300218mHN1e3_S61_R1_001.fastq.gz	3052330
3002	18m	MB300218mHN1e3_S61_R2_001.fastq.gz	3052330
3004	18m	MB300418mHN1e3_S19_R1_001.fastq.gz	24451946
3004	18m	MB300418mHN1e3_S19_R2_001.fastq.gz	24451946
3006	18m	MB300618mHN1e3_S50_R1_001.fastq.gz	28706896
3006	18m	MB300618mHN1e3_S50_R2_001.fastq.gz	28706896
3007	18m	MB300718mHN1e3_S37_R1_001.fastq.gz	26062571
3007	18m	MB300718mHN1e3_S37_R2_001.fastq.gz	26062571
3011	18m	MB301118mHN1e3_S7_R1_001.fastq.gz	13995853
3011	18m	MB301118mHN1e3_S7_R2_001.fastq.gz	13995853
3012	18m	MB301218mHN1e3_S21_R1_001.fastq.gz	36243950
3012	18m	MB301218mHN1e3_S21_R2_001.fastq.gz	36243950
3015	18m	MB301518mHN1e3_S60_R1_001.fastq.gz	4395597
3015	18m	MB301518mHN1e3_S60_R2_001.fastq.gz	4395597
3101	18m	MB310118mHN1e3_S32_R1_001.fastq.gz	19951279
3101	18m	MB310118mHN1e3_S32_R2_001.fastq.gz	19951279
3102	18m	MB310218mHN1e3_S46_R1_001.fastq.gz	21071331
3102	18m	MB310218mHN1e3_S46_R2_001.fastq.gz	21071331
3107	18m	MB310718mHN1e3_S39_R1_001.fastq.gz	12591630
3107	18m	MB310718mHN1e3_S39_R2_001.fastq.gz	12591630
3108	18m	MB310818mHN1e3_S62_R1_001.fastq.gz	3839896
3108	18m	MB310818mHN1e3_S62_R2_001.fastq.gz	3839896
3110	18m	MB311018mHN1e3_S45_R1_001.fastq.gz	31454957
3110	18m	MB311018mHN1e3_S45_R2_001.fastq.gz	31454957
3112	18m	MB311218mHN1e3_S14_R1_001.fastq.gz	17270885
3112	18m	MB311218mHN1e3_S14_R2_001.fastq.gz	17270885
3115	18m	MB311518mHN1e3_S36_R1_001.fastq.gz	15983590
3115	18m	MB311518mHN1e3_S36_R2_001.fastq.gz	15983590
3201	18m	MB320118mHN1e3_S51_R1_001.fastq.gz	27563060
3201	18m	MB320118mHN1e3_S51_R2_001.fastq.gz	27563060
5001	18m	SB500118mHN1e3_S48_R1_001.fastq.gz	10330168
5001	18m	SB500118mHN1e3_S48_R2_001.fastq.gz	10330168
6001	18m	TB600118mHN1e3_S40_R1_001.fastq.gz	26556239
6001	18m	TB600118mHN1e3_S40_R2_001.fastq.gz	26556239
6006	18m	TB600618mHN1e3_S43_R1_001.fastq.gz	25139213
6006	18m	TB600618mHN1e3_S43_R2_001.fastq.gz	25139213
6009	18m	TB600918mHN1e3_S29_R1_001.fastq.gz	10113507
6009	18m	TB600918mHN1e3_S29_R2_001.fastq.gz	10113507
7001	18m	ZB700118mHN1e3_S28_R1_001.fastq.gz	15354799
7001	18m	ZB700118mHN1e3_S28_R2_001.fastq.gz	15354799
7003	18m	ZB700318mHN1e3_S2_R1_001.fastq.gz	14660899
7003	18m	ZB700318mHN1e3_S2_R2_001.fastq.gz	14660899
7011	18m	ZB701118mHN1e3_S20_R1_001.fastq.gz	28144742
7011	18m	ZB701118mHN1e3_S20_R2_001.fastq.gz	28144742

## Sheet: MAGs
MAG accession	MAG_name	sra_run for MAG assembly
SAMN52012661	AB800101s_001	SRR32903684
SAMN52012662	AB800101s_002	SRR32903684
SAMN52012663	AB800301s_001	SRR32903622
SAMN52012664	AM800137s_001	SRR32903611
SAMN52012665	AM800137s_002	SRR32903611
SAMN52012666	AM800137s_003	SRR32903611
SAMN52012667	AM800137s_004	SRR32903611
SAMN52012668	AM800237s_001	SRR32903600
SAMN52012669	AM800237s_002	SRR32903600
SAMN52012670	AM800337s_001	SRR32903589
SAMN52012671	AM800337s_002	SRR32903589
SAMN52012672	BB200101s_001	SRR32903556
SAMN52012673	BB200101s_002	SRR32903556
SAMN52012674	BB200201s_001	SRR32903545
SAMN52012675	BB200203m_001	SRR32903588
SAMN52012676	BB200203m_002	SRR32903588
SAMN52012677	BB200203m_003	SRR32903588
SAMN52012678	BB200206m_001	SRR32903577
SAMN52012679	BB200206m_002	SRR32903577
SAMN52012680	BB200301s_001	SRR32903682
SAMN52012681	BB200301s_002	SRR32903682
SAMN52012682	BB200801s_001	SRR32903638
SAMN52012683	BB200901s_001	SRR32903627
SAMN52012684	BB210101s_001	SRR32903626
SAMN52012685	BB210101s_002	SRR32903626
SAMN52012686	BB210201s_001	SRR32903625
SAMN52012687	BB210201s_002	SRR32903625
SAMN52012688	BB210201s_003	SRR32903625
SAMN52012689	BB210201s_004	SRR32903625
SAMN52012690	BB210301s_001	SRR32903624
SAMN52012691	BB210301s_002	SRR32903624
SAMN52012692	BB210301s_003	SRR32903624
SAMN52012693	BB210301s_004	SRR32903624
SAMN52012694	BB210301s_005	SRR32903624
SAMN52012695	BB220101s_001	SRR32903623
SAMN52012696	BB220101s_002	SRR32903623
SAMN52012697	BB220101s_003	SRR32903623
SAMN52012698	BB220101s_004	SRR32903623
SAMN52012699	BB220203m_001	SRR32903621
SAMN52012700	BB220206m_001	SRR32903620
SAMN52012701	BB220206m_002	SRR32903620
SAMN52012702	BB220403m_001	SRR32903618
SAMN52012703	BB220406m_001	SRR32903617
SAMN52012704	BB220406m_002	SRR32903617
SAMN52012705	BB220406m_003	SRR32903617
SAMN52012706	BB220501s_001	SRR32903616
SAMN52012707	BB220601s_001	SRR32903615
SAMN52012708	BB220601s_002	SRR32903615
SAMN52012709	BB220601s_003	SRR32903615
SAMN52012710	BB230103m_001	SRR32903613
SAMN52012711	BB230201s_001	SRR32903610
SAMN52012712	BB230201s_002	SRR32903610
SAMN52012713	BB230203m_001	SRR32903609
SAMN52012714	BB230203m_002	SRR32903609
SAMN52012715	BB230206m_001	SRR32903608
SAMN52012716	BB230206m_002	SRR32903608
SAMN52012717	BB230206m_003	SRR32903608
SAMN52012718	BB230601s_001	SRR32903605
SAMN52012719	BB230601s_002	SRR32903605
SAMN52012720	BB230601s_003	SRR32903605
SAMN52012721	BB230601s_004	SRR32903605
SAMN52012722	BB230801s_001	SRR32903604
SAMN52012723	BB230801s_002	SRR32903604
SAMN52012724	BB230801s_003	SRR32903604
SAMN52012725	BB230801s_004	SRR32903604
SAMN52012726	BB231101s_001	SRR32903603
SAMN52012727	BB231101s_002	SRR32903603
SAMN52012728	BM200137s_001	SRR32903602
SAMN52012729	BM200137s_002	SRR32903602
SAMN52012730	BM200137s_003	SRR32903602
SAMN52012731	BM200237s_001	SRR32903601
SAMN52012732	BM200337s_001	SRR32903599
SAMN52012733	BM200337s_002	SRR32903599
SAMN52012734	BM200437s_001	SRR32903598
SAMN52012735	BM200837s_001	SRR32903597
SAMN52012736	BM200837s_002	SRR32903597
SAMN52012737	BM200837s_003	SRR32903597
SAMN52012738	BM200837s_004	SRR32903597
SAMN52012739	BM200837s_005	SRR32903597
SAMN52012740	BM200837s_006	SRR32903597
SAMN52012741	BM200937s_001	SRR32903596
SAMN52012742	BM210237s_001	SRR32903594
SAMN52012743	BM210337s_001	SRR32903593
SAMN52012744	BM210337s_002	SRR32903593
SAMN52012745	BM210337s_003	SRR32903593
SAMN52012746	BM220137s_001	SRR32903592
SAMN52012747	BM220437s_001	SRR32903590
SAMN52012748	BM220437s_002	SRR32903590
SAMN52012749	BM220437s_003	SRR32903590
SAMN52012750	BM220437s_004	SRR32903590
SAMN52012751	BM220437s_005	SRR32903590
SAMN52012752	BM220437s_006	SRR32903590
SAMN52012753	BM220437s_007	SRR32903590
SAMN52012754	BM220637s_001	SRR32903565
SAMN52012755	BM220637s_002	SRR32903565
SAMN52012756	BM220637s_003	SRR32903565
SAMN52012757	BM220637s_004	SRR32903565
SAMN52012758	BM220637s_005	SRR32903565
SAMN52012759	BM220637s_006	SRR32903565
SAMN52012760	BM230137s_001	SRR32903564
SAMN52012761	BM230137s_002	SRR32903564
SAMN52012762	BM230137s_003	SRR32903564
SAMN52012763	BM230237s_001	SRR32903563
SAMN52012764	BM230237s_002	SRR32903563
SAMN52012765	BM230237s_003	SRR32903563
SAMN52012766	BM230237s_004	SRR32903563
SAMN52012767	BM230237s_005	SRR32903563
SAMN52012768	BM230437s_001	SRR32903562
SAMN52012769	BM230437s_002	SRR32903562
SAMN52012770	BM230537s_001	SRR32903561
SAMN52012771	BM230537s_002	SRR32903561
SAMN52012772	BM230537s_003	SRR32903561
SAMN52012773	BM230537s_004	SRR32903561
SAMN52012774	BM230537s_005	SRR32903561
SAMN52012775	BM230537s_006	SRR32903561
SAMN52012776	BM230637s_001	SRR32903560
SAMN52012777	BM230637s_002	SRR32903560
SAMN52012778	BM230637s_003	SRR32903560
SAMN52012779	BM230637s_004	SRR32903560
SAMN52012780	BM230837s_001	SRR32903559
SAMN52012781	CB400201s_001	SRR32903555
SAMN52012782	CM400237s_001	SRR32903553
SAMN52012783	CM400237s_002	SRR32903553
SAMN52012784	CM400237s_003	SRR32903553
SAMN52012785	CM400237s_004	SRR32903553
SAMN52012786	CM400237s_005	SRR32903553
SAMN52012787	EB100101s_001	SRR32903552
SAMN52012788	EB100106m_001	SRR32903550
SAMN52012789	EB100106m_002	SRR32903550
SAMN52012790	EB100106m_003	SRR32903550
SAMN52012791	EB100203m_001	SRR32903548
SAMN52012792	EB100206m_001	SRR32903547
SAMN52012793	EB100301s_001	SRR32903546
SAMN52012794	EB100303m_001	SRR32903544
SAMN52012795	EB100601s_001	SRR32903538
SAMN52012796	EB100601s_002	SRR32903538
SAMN52012797	EB100601s_003	SRR32903538
SAMN52012798	EB100601s_004	SRR32903538
SAMN52012799	EB101201s_001	SRR32903535
SAMN52012800	EB101201s_002	SRR32903535
SAMN52012801	EB101201s_003	SRR32903535
SAMN52012802	EB110101s_001	SRR32903587
SAMN52012803	EB110101s_002	SRR32903587
SAMN52012804	EB110103m_001	SRR32903586
SAMN52012805	EB110106m_001	SRR32903585
SAMN52012806	EB110201s_001	SRR32903584
SAMN52012807	EB110201s_002	SRR32903584
SAMN52012808	EB110203m_001	SRR32903583
SAMN52012809	EB110203m_002	SRR32903583
SAMN52012810	EB110203m_003	SRR32903583
SAMN52012811	EB110206m_001	SRR32903582
SAMN52012812	EB110206m_002	SRR32903582
SAMN52012813	EB110301s_001	SRR32903581
SAMN52012814	EB110301s_002	SRR32903581
SAMN52012815	EB110303m_001	SRR32903580
SAMN52012816	EB110303m_002	SRR32903580
SAMN52012817	EB110303m_003	SRR32903580
SAMN52012818	EB110306m_001	SRR32903579
SAMN52012819	EB110306m_002	SRR32903579
SAMN52012820	EB110306m_003	SRR32903579
SAMN52012821	EB110306m_004	SRR32903579
SAMN52012822	EB110406m_001	SRR32903575
SAMN52012823	EB110406m_002	SRR32903575
SAMN52012824	EB110406m_003	SRR32903575
SAMN52012825	EB110601s_001	SRR32903574
SAMN52012826	EB110606m_001	SRR32903572
SAMN52012827	EB110701s_001	SRR32903571
SAMN52012828	EB110701s_002	SRR32903571
SAMN52012829	EM100237s_001	SRR32903570
SAMN52012830	EM100337s_001	SRR32903569
SAMN52012831	EM100337s_002	SRR32903569
SAMN52012832	EM100337s_003	SRR32903569
SAMN52012833	EM100637s_001	SRR32903681
SAMN52012834	EM100737s_001	SRR32903680
SAMN52012835	EM100737s_002	SRR32903680
SAMN52012836	EM101137s_001	SRR32903679
SAMN52012837	EM110137s_001	SRR32903677
SAMN52012838	EM110137s_002	SRR32903677
SAMN52012839	EM110137s_003	SRR32903677
SAMN52012840	EM110137s_004	SRR32903677
SAMN52012841	EM110237s_001	SRR32903676
SAMN52012842	EM110237s_002	SRR32903676
SAMN52012843	EM110437s_001	SRR32903674
SAMN52012844	EM110437s_002	SRR32903674
SAMN52012845	EM110637s_001	SRR32903673
SAMN52012846	EM110637s_002	SRR32903673
SAMN52012847	EM110637s_003	SRR32903673
SAMN52012848	EM110737s_001	SRR32903672
SAMN52012849	EM110737s_002	SRR32903672
SAMN52012850	MB300101s_001	SRR32903670
SAMN52012851	MB300106m_001	SRR32903668
SAMN52012852	MB300106m_002	SRR32903668
SAMN52012853	MB300106m_003	SRR32903668
SAMN52012854	MB300401s_001	SRR32903667
SAMN52012855	MB300401s_002	SRR32903667
SAMN52012856	MB300501s_001	SRR32903666
SAMN52012857	MB300501s_002	SRR32903666
SAMN52012858	MB300601s_001	SRR32903665
SAMN52012859	MB310101s_001	SRR32903664
SAMN52012860	MB310103m_001	SRR32903663
SAMN52012861	MB310201s_001	SRR32903661
SAMN52012862	MB310301s_001	SRR32903659
SAMN52012863	MB320101s_001	SRR32903658
SAMN52012864	MB320101s_002	SRR32903658
SAMN52012865	MB320106m_001	SRR32903656
SAMN52012866	MM300137s_001	SRR32903655
SAMN52012867	MM300437s_001	SRR32903654
SAMN52012868	MM300437s_002	SRR32903654
SAMN52012869	MM300437s_003	SRR32903654
SAMN52012870	MM300437s_004	SRR32903654
SAMN52012871	MM300437s_005	SRR32903654
SAMN52012872	MM300537s_001	SRR32903653
SAMN52012873	MM300537s_002	SRR32903653
SAMN52012874	MM300537s_003	SRR32903653
SAMN52012875	MM300637s_001	SRR32903652
SAMN52012876	MM300637s_002	SRR32903652
SAMN52012877	MM300637s_003	SRR32903652
SAMN52012878	MM300637s_004	SRR32903652
SAMN52012879	MM300637s_005	SRR32903652
SAMN52012880	MM300637s_006	SRR32903652
SAMN52012881	MM300637s_007	SRR32903652
SAMN52012882	MM310137s_001	SRR32903651
SAMN52012883	MM310137s_002	SRR32903651
SAMN52012884	MM310237s_001	SRR32903650
SAMN52012885	MM310237s_002	SRR32903650
SAMN52012886	MM310237s_003	SRR32903650
SAMN52012887	MM310237s_004	SRR32903650
SAMN52012888	MM310237s_005	SRR32903650
SAMN52012889	MM310237s_006	SRR32903650
SAMN52012890	MM310237s_007	SRR32903650
SAMN52012891	MM310237s_008	SRR32903650
SAMN52012892	MM310237s_009	SRR32903650
SAMN52012893	MM310237s_010	SRR32903650
SAMN52012894	MM310237s_011	SRR32903650
SAMN52012895	MM310337s_001	SRR32903648
SAMN52012896	MM320137s_001	SRR32903647
SAMN52012897	MM320137s_002	SRR32903647
SAMN52012898	TB600201s_001	SRR32903645
SAMN52012899	TB600401s_001	SRR32903644
SAMN52012900	TB600601s_001	SRR32903643
SAMN52012901	TB600601s_002	SRR32903643
SAMN52012902	TB600601s_003	SRR32903643
SAMN52012903	TM600137s_001	SRR32903642
SAMN52012904	TM600137s_002	SRR32903642
SAMN52012905	TM600137s_003	SRR32903642
SAMN52012906	TM600137s_004	SRR32903642
SAMN52012907	TM600137s_005	SRR32903642
SAMN52012908	TM600137s_006	SRR32903642
SAMN52012909	TM600137s_007	SRR32903642
SAMN52012910	TM600137s_008	SRR32903642
SAMN52012911	TM600137s_009	SRR32903642
SAMN52012912	TM600137s_010	SRR32903642
SAMN52012913	TM600237s_001	SRR32903641
SAMN52012914	TM600237s_002	SRR32903641
SAMN52012915	TM600237s_003	SRR32903641
SAMN52012916	TM600237s_004	SRR32903641
SAMN52012917	TM600237s_005	SRR32903641
SAMN52012918	TM600237s_006	SRR32903641
SAMN52012919	TM600237s_007	SRR32903641
SAMN52012920	TM600237s_008	SRR32903641
SAMN52012921	TM600237s_009	SRR32903641
SAMN52012922	TM600437s_001	SRR32903640
SAMN52012923	TM600637s_001	SRR32903639
SAMN52012924	TM600637s_002	SRR32903639
SAMN52012925	TM600637s_003	SRR32903639
SAMN52012926	TM600637s_004	SRR32903639
SAMN52012927	TM600637s_005	SRR32903639
SAMN52012928	TM600637s_006	SRR32903639
SAMN52012929	TM600637s_007	SRR32903639
SAMN52012930	TM600637s_008	SRR32903639
SAMN52012931	ZB700101s_001	SRR32903637
SAMN52012932	ZB700101s_002	SRR32903637
SAMN52012933	ZB700103m_001	SRR32903636
SAMN52012934	ZB700103m_002	SRR32903636
SAMN52012935	ZB700201s_001	SRR32903634
SAMN52012936	ZB700203m_001	SRR32903633
SAMN52012937	ZB700206m_001	SRR32903632
SAMN52012938	ZM700137s_001	SRR32903630
SAMN52012939	ZM700137s_002	SRR32903630
SAMN52012940	ZM700137s_003	SRR32903630
SAMN52012941	ZM700137s_004	SRR32903630
SAMN52012942	ZM700137s_005	SRR32903630
SAMN52012943	ZM700237s_001	SRR32903629
SAMN52012944	ZM700237s_002	SRR32903629
SAMN52012945	ZM700237s_003	SRR32903629
