# Supplementary material for: Environmental exposures associated with the gut microbiome and resistome of pregnant women and children in Northwest Ecuador
Source: Nat Commun. 2025 Dec 13;17:15. doi: 10.1038/s41467-025-66567-1 (PMC12764814; doi:10.1038/s41467-025-66567-1)
Supplement: Supplementary file 6 — Source Data [file 41467_2025_66567_MOESM6_ESM.xlsx]

## Sheet: Figure 1a-boxplots
num_ARGs	animalexpo	DW_S	pipeline_days
11	Middle tertile	Other	Not piped
7	Middle tertile	CS&PW	Piped 7 days
20	Middle tertile	CS&PW	Not piped
16	Zero	CS&PW	Piped 0-6 days
11	Middle tertile	Other	Piped 0-6 days
16	Middle tertile	Other	Not piped
14	Zero	CS&PW	Piped 0-6 days
18	Middle tertile	Other	Not piped
18	Zero	NA	Piped 0-6 days
11	Lower tertile	Other	Piped 0-6 days
14	Zero	NA	Piped 0-6 days
14	Zero	Other	Piped 7 days
11	Zero	Other	Piped 0-6 days
16	Lower tertile	Other	Not piped
18	Zero	Other	Piped 0-6 days
27	Zero	Other	Not piped
20	Zero	Other	Piped 0-6 days
9	Lower tertile	CS&PW	Piped 0-6 days
19	Zero	Other	Piped 0-6 days
8	Lower tertile	CS&PW	Piped 0-6 days
20	Lower tertile	Other	Piped 0-6 days
8	Middle tertile	CS&PW	Piped 0-6 days
18	Zero	Other	Not piped
7	Zero	Other	Piped 0-6 days
29	Zero	Other	Not piped
17	Lower tertile	Other	Piped 7 days
12	Upper tertile	CS&PW	Piped 0-6 days
14	Lower tertile	Other	Piped 7 days
12	Lower tertile	CS&PW	Piped 7 days
5	Middle tertile	CS&PW	Piped 0-6 days
14	Middle tertile	CS&PW	Piped 0-6 days
8	Lower tertile	CS&PW	Piped 7 days
5	Lower tertile	CS&PW	Piped 7 days
21	Zero	CS&PW	Piped 7 days
14	Zero	CS&PW	Piped 7 days
6	Lower tertile	Other	Piped 7 days
14	Upper tertile	CS&PW	Piped 7 days
18	Zero	Other	Piped 7 days
2	Lower tertile	CS&PW	Piped 7 days
6	Zero	Other	Piped 7 days
22	Zero	Other	Not piped
12	Zero	Other	Piped 7 days
17	Upper tertile	Other	Not piped
7	Zero	Other	Not piped
21	Zero	Other	Piped 0-6 days
17	Lower tertile	Other	Piped 0-6 days
23	Upper tertile	Other	Piped 0-6 days
13	Middle tertile	CS&PW	Not piped
17	Zero	CS&PW	Piped 7 days
7	Zero	CS&PW	Piped 7 days
17	Zero	CS&PW	Piped 7 days
18	Zero	Other	Not piped
11	Lower tertile	Other	Not piped

## Sheet: Figure 1a-effects
term	estimate	conf.low	conf.high	outcome	model
(Intercept)	16.5	11.16	21.84	Num rel ARG	unadjusted
animalexpoUpper tertile				Num rel ARG	unadjusted
animalexpoMiddle tertile	-4.2	-10.518	2.118	Num rel ARG	unadjusted
animalexpoLower tertile	-5.357	-11.412	0.698	Num rel ARG	unadjusted
animalexpoZero	-0.3	-6.051	5.451	Num rel ARG	unadjusted
(Intercept)	15.833	13.851	17.815	Num rel ARG	unadjusted
sewer_pipedOther				Num rel ARG	unadjusted
sewer_pipedSewer & piped water	-4.262	-7.351	-1.173	Num rel ARG	unadjusted
(Intercept)	17.357	14.495	20.219	Num rel ARG	unadjusted
pipeline_daysNot piped				Num rel ARG	unadjusted
pipeline_daysPiped 0-6 days	-3.262	-6.957	0.433	Num rel ARG	unadjusted
pipeline_daysPiped 7 days	-5.635	-9.451	-1.819	Num rel ARG	unadjusted
(Intercept)	23.989	15.45	32.528	Num rel ARG	adjusted
animalexpoUpper tertile				Num rel ARG	adjusted
animalexpoMiddle tertile	-5.306	-11.398	0.787	Num rel ARG	adjusted
animalexpoLower tertile	-6.665	-12.825	-0.505	Num rel ARG	adjusted
animalexpoZero	-3.24	-9.065	2.586	Num rel ARG	adjusted
Community.TypeRural-road	-4.598	-11.167	1.97	Num rel ARG	adjusted
Community.TypeSemi-urban	-3.588	-9.83	2.653	Num rel ARG	adjusted
Community.TypeUrban	-6.02	-12.684	0.644	Num rel ARG	adjusted
hhwealthquart2	2.194	-2.282	6.669	Num rel ARG	adjusted
hhwealthquart3	-1.044	-5.816	3.728	Num rel ARG	adjusted
hhwealthquart4	-3.574	-8.222	1.075	Num rel ARG	adjusted
num_people	-0.179	-1.007	0.648	Num rel ARG	adjusted
(Intercept)	20.874	14.198	27.55	Num rel ARG	adjusted
sewer_pipedOther				Num rel ARG	adjusted
sewer_pipedSewer & piped water	-4.156	-7.534	-0.779	Num rel ARG	adjusted
Community.TypeRural-road	-2.064	-8.624	4.496	Num rel ARG	adjusted
Community.TypeSemi-urban	-2.549	-8.862	3.765	Num rel ARG	adjusted
Community.TypeUrban	-3.408	-10.408	3.593	Num rel ARG	adjusted
hhwealthquart2	2.927	-1.494	7.348	Num rel ARG	adjusted
hhwealthquart3	-2.311	-6.911	2.29	Num rel ARG	adjusted
hhwealthquart4	-3.067	-7.778	1.644	Num rel ARG	adjusted
num_people	-0.476	-1.358	0.406	Num rel ARG	adjusted
(Intercept)	19.42	12.567	26.273	Num rel ARG	adjusted
pipeline_daysNot piped				Num rel ARG	adjusted
pipeline_daysPiped 0-6 days	-2.237	-6.567	2.093	Num rel ARG	adjusted
pipeline_daysPiped 7 days	-3.473	-8.2	1.253	Num rel ARG	adjusted
Community.TypeRural-road	-2.155	-9.171	4.862	Num rel ARG	adjusted
Community.TypeSemi-urban	-2.108	-9.212	4.996	Num rel ARG	adjusted
Community.TypeUrban	-3.492	-11.409	4.424	Num rel ARG	adjusted
hhwealthquart2	2.294	-2.109	6.698	Num rel ARG	adjusted
hhwealthquart3	-1.892	-6.546	2.761	Num rel ARG	adjusted
hhwealthquart4	-3.53	-8.38	1.321	Num rel ARG	adjusted
num_people	-0.06	-0.904	0.783	Num rel ARG	adjusted

## Sheet: Figure 1b-boxplots
num_ARGs	animalexpo	DW_S	pipeline_days
34	Middle tertile	Other	NA
12	Middle tertile	Sewer & piped water	NA
21	Middle tertile	Sewer & piped water	NA
30	Zero	Sewer & piped water	NA
16	Middle tertile	Other	NA
40	Upper tertile	Other	NA
12	Upper tertile	Other	Not piped
22	Zero	Other	Piped 0-6 days
16	Middle tertile	Other	NA
32	Upper tertile	Other	NA
31	Upper tertile	Other	Piped 0-6 days
30	Zero	Other	Not piped
13	Zero	Sewer & piped water	NA
17	Middle tertile	Other	NA
15	Zero	NA	NA
32	Lower tertile	NA	Piped 0-6 days
25	Middle tertile	Other	Not piped
76	Lower tertile	Other	NA
9	Zero	Other	Piped 0-6 days
31	Zero	NA	NA
23	Zero	Other	NA
13	Middle tertile	Other	Piped 0-6 days
21	Zero	Other	NA
18	Zero	Other	NA
79	Zero	Other	Piped 0-6 days
12	Zero	Other	NA
11	Zero	Other	NA
34	Zero	Other	Piped 0-6 days
33	Zero	Other	Piped 0-6 days
15	Zero	Other	NA
10	Upper tertile	Other	Not piped
37	Zero	Other	NA
41	Middle tertile	Other	Piped 0-6 days
30	Upper tertile	Other	Not piped
27	Middle tertile	Other	Piped 0-6 days
54	Lower tertile	Sewer & piped water	NA
22	Lower tertile	Sewer & piped water	NA
15	Lower tertile	Sewer & piped water	Piped 0-6 days
14	Lower tertile	Sewer & piped water	Piped 0-6 days
53	Zero	Other	NA
63	Middle tertile	Other	NA
69	Middle tertile	Other	Piped 0-6 days
54	Middle tertile	Other	Piped 0-6 days
43	Lower tertile	Sewer & piped water	NA
32	Lower tertile	Other	NA
51	Middle tertile	Sewer & piped water	NA
15	Zero	Sewer & piped water	Piped 0-6 days
66	Zero	Other	NA
36	Zero	Other	NA
21	Middle tertile	Other	Not piped
18	Middle tertile	Other	Piped 0-6 days
11	Upper tertile	Other	Piped 0-6 days
40	Middle tertile	Other	Piped 0-6 days
25	Zero	Other	NA
12	Middle tertile	Other	Not piped
72	NA	Sewer & piped water	NA
39	Lower tertile	Sewer & piped water	NA
20	Lower tertile	Sewer & piped water	Piped 7 days
14	Zero	Sewer & piped water	Piped 7 days
19	Lower tertile	Other	NA
14	Zero	Other	NA
23	Zero	Other	Piped 0-6 days
26	Lower tertile	Other	Piped 0-6 days
15	Upper tertile	Sewer & piped water	NA
36	Middle tertile	Sewer & piped water	NA
44	Middle tertile	Sewer & piped water	Piped 7 days
60	Middle tertile	Sewer & piped water	Piped 0-6 days
41	Lower tertile	Other	NA
23	Lower tertile	Other	NA
36	Lower tertile	Other	Piped 7 days
40	Lower tertile	Other	Piped 0-6 days
8	Lower tertile	Sewer & piped water	NA
36	Middle tertile	Sewer & piped water	NA
42	Middle tertile	Sewer & piped water	NA
16	Lower tertile	Sewer & piped water	Piped 7 days
38	Lower tertile	Sewer & piped water	NA
47	Lower tertile	Sewer & piped water	NA
38	Zero	Sewer & piped water	NA
13	Zero	Sewer & piped water	NA
25	Zero	Sewer & piped water	Piped 7 days
12	Zero	Sewer & piped water	Piped 7 days
14	Zero	Sewer & piped water	NA
22	Zero	Sewer & piped water	NA
55	Zero	Sewer & piped water	Piped 7 days
15	Zero	Sewer & piped water	Piped 7 days
47	Lower tertile	Other	NA
26	NA	Other	NA
15	NA	Other	NA
18	Middle tertile	Other	Piped 0-6 days
9	Upper tertile	Sewer & piped water	NA
23	Lower tertile	Sewer & piped water	NA
29	Lower tertile	Sewer & piped water	Piped 7 days
24	Lower tertile	Sewer & piped water	Piped 0-6 days
44	Zero	Other	NA
18	Zero	Other	NA
46	Zero	Other	Piped 7 days
72	Zero	Other	Piped 7 days
95	Lower tertile	Sewer & piped water	NA
14	Zero	Sewer & piped water	Piped 7 days
22	Middle tertile	Sewer & piped water	Piped 0-6 days
7	Upper tertile	Other	Piped 7 days
28	Middle tertile	Other	Not piped
33	Upper tertile	Other	Not piped
18	Upper tertile	Other	Not piped
30	Upper tertile	Other	Not piped
19	Upper tertile	Other	Not piped
39	Zero	Other	NA
22	Zero	Other	NA
24	Zero	Other	Piped 0-6 days
32	Zero	Other	Piped 7 days
17	Upper tertile	Other	Piped 0-6 days
51	Zero	Other	NA
15	Zero	Other	Not piped
35	Zero	Other	NA
21	Upper tertile	Other	NA
26	Upper tertile	Other	Not piped
18	Upper tertile	Other	Not piped
25	Middle tertile	Other	Not piped
36	Upper tertile	Other	Piped 0-6 days
11	Upper tertile	Other	Not piped
41	Zero	Other	NA
28	Zero	Other	NA
48	Zero	Other	Not piped
37	Zero	Other	Not piped
22	Zero	Other	NA
18	Lower tertile	Other	Not piped
24	Lower tertile	Other	NA
18	Upper tertile	Other	Not piped
15	Upper tertile	Other	Not piped
38	Upper tertile	Other	Piped 7 days
26	Upper tertile	Other	Not piped
20	Upper tertile	Other	Not piped
35	Upper tertile	Other	NA
11	Lower tertile	Other	NA
20	Lower tertile	Other	Not piped
29	Lower tertile	Other	Not piped
19	Upper tertile	Other	Not piped
20	Middle tertile	Sewer & piped water	NA
22	Zero	Sewer & piped water	Piped 7 days
16	Zero	Sewer & piped water	NA
38	Zero	Sewer & piped water	NA
12	Zero	Sewer & piped water	NA
13	Zero	Sewer & piped water	Piped 7 days
10	Upper tertile	Sewer & piped water	Piped 7 days
21	Zero	Other	NA
30	Zero	Other	NA
21	Zero	Other	Not piped
20	Middle tertile	Other	Not piped
12	Lower tertile	Other	NA
34	Middle tertile	Other	NA
20	Middle tertile	Other	Not piped
17	Upper tertile	Other	Not piped
53	Lower tertile	Other	Not piped

## Sheet: Figure 1b-effects
term	estimate	conf.low	conf.high	outcome	model
(Intercept)	21.854	18.2	25.507	Num rel ARG	unadjusted
animalexpoUpper tertile				Num rel ARG	unadjusted
animalexpoMiddle tertile	7.869	0.005	15.733	Num rel ARG	unadjusted
animalexpoLower tertile	11.609	3.1	20.117	Num rel ARG	unadjusted
animalexpoZero	5.442	0.118	10.767	Num rel ARG	unadjusted
(Intercept)	28.374	24.992	31.755	Num rel ARG	unadjusted
sewer_pipedOther				Num rel ARG	unadjusted
sewer_pipedSewer & piped water	-0.448	-5.989	5.092	Num rel ARG	unadjusted
(Intercept)	22.819	19.508	26.129	Num rel ARG	unadjusted
pipeline_daysNot piped				Num rel ARG	unadjusted
pipeline_daysPiped 0-6 days	5.839	0.15	11.528	Num rel ARG	unadjusted
pipeline_daysPiped 7 days	3.018	-3.511	9.547	Num rel ARG	unadjusted
(Intercept)	20.095	3.334	36.855	Num rel ARG	adjusted
animalexpoUpper tertile				Num rel ARG	adjusted
animalexpoMiddle tertile	5.471	-2.469	13.412	Num rel ARG	adjusted
animalexpoLower tertile	7.917	-0.511	16.345	Num rel ARG	adjusted
animalexpoZero	1.992	-4.299	8.284	Num rel ARG	adjusted
Community.TypeRural-road	1.678	-5.752	9.108	Num rel ARG	adjusted
Community.TypeSemi-urban	5.777	-2.717	14.272	Num rel ARG	adjusted
Community.TypeUrban	4.588	-3.945	13.12	Num rel ARG	adjusted
hhwealthquart2	-0.857	-8.461	6.746	Num rel ARG	adjusted
hhwealthquart3	-0.651	-8.437	7.136	Num rel ARG	adjusted
hhwealthquart4	2.237	-5.18	9.653	Num rel ARG	adjusted
num_people	0.619	-0.667	1.904	Num rel ARG	adjusted
age03m	-5.807	-13.414	1.8	Num rel ARG	adjusted
age06m	2.193	-6.631	11.017	Num rel ARG	adjusted
age18m	-5.802	-12.35	0.745	Num rel ARG	adjusted
vagbirth1	0.5	-7.365	8.365	Num rel ARG	adjusted
(Intercept)	25.801	10.974	40.628	Num rel ARG	adjusted
sewer_pipedOther				Num rel ARG	adjusted
sewer_pipedSewer & piped water	-5.455	-11.121	0.212	Num rel ARG	adjusted
age03m	-8.418	-15.526	-1.31	Num rel ARG	adjusted
age06m	-1.368	-10.496	7.759	Num rel ARG	adjusted
age18m	-8.233	-14.843	-1.623	Num rel ARG	adjusted
vagbirth1	1.469	-6.87	9.809	Num rel ARG	adjusted
Community.TypeRural-road	0.842	-6.331	8.016	Num rel ARG	adjusted
Community.TypeSemi-urban	6.658	-2.285	15.601	Num rel ARG	adjusted
Community.TypeUrban	9.843	0.333	19.354	Num rel ARG	adjusted
hhwealthquart2	-1.338	-8.888	6.212	Num rel ARG	adjusted
hhwealthquart3	-0.551	-7.903	6.802	Num rel ARG	adjusted
hhwealthquart4	3.32	-3.686	10.327	Num rel ARG	adjusted
num_people	0.456	-0.74	1.652	Num rel ARG	adjusted
(Intercept)	13.905	0.539	27.27	Num rel ARG	adjusted
pipeline_daysNot piped				Num rel ARG	adjusted
pipeline_daysPiped 0-6 days	4.817	-1.927	11.561	Num rel ARG	adjusted
pipeline_daysPiped 7 days	1.121	-7.462	9.704	Num rel ARG	adjusted
age18m	-2.888	-9.727	3.952	Num rel ARG	adjusted
vagbirth1	7.862	-1.615	17.339	Num rel ARG	adjusted
Community.TypeRural-road	-1.895	-12.547	8.758	Num rel ARG	adjusted
Community.TypeSemi-urban	2.417	-9.795	14.63	Num rel ARG	adjusted
Community.TypeUrban	4.953	-8.532	18.438	Num rel ARG	adjusted
hhwealthquart2	0.039	-7.119	7.198	Num rel ARG	adjusted
hhwealthquart3	2.218	-7.689	12.125	Num rel ARG	adjusted
hhwealthquart4	3.554	-6.067	13.176	Num rel ARG	adjusted
num_people	0.782	-0.492	2.057	Num rel ARG	adjusted

## Sheet: Figure 1c-boxplots
ARG_cov_GEQ_relevant	animalexpo	DW_S	pipeline_days
0.0153319	Middle tertile	Other	Not piped
0.00689528	Middle tertile	CS&PW	Piped 7 days
0.100832	Middle tertile	CS&PW	Not piped
0.0284643	Zero	CS&PW	Piped 0-6 days
0.0235182	Middle tertile	Other	Piped 0-6 days
0.357505	Middle tertile	Other	Not piped
0.0297664	Zero	CS&PW	Piped 0-6 days
0.0780833	Middle tertile	Other	Not piped
0.0367577	Zero	NA	Piped 0-6 days
0.0121668	Lower tertile	Other	Piped 0-6 days
0.00867744	Zero	NA	Piped 0-6 days
0.0285145	Zero	Other	Piped 7 days
0.01292	Zero	Other	Piped 0-6 days
0.0346998	Lower tertile	Other	Not piped
0.0138223	Zero	Other	Piped 0-6 days
0.140004	Zero	Other	Not piped
0.133909	Zero	Other	Piped 0-6 days
0.00904383	Lower tertile	CS&PW	Piped 0-6 days
0.0310207	Zero	Other	Piped 0-6 days
0.00984152	Lower tertile	CS&PW	Piped 0-6 days
0.0306201	Lower tertile	Other	Piped 0-6 days
0.00864631	Middle tertile	CS&PW	Piped 0-6 days
0.0287092	Zero	Other	Not piped
0.0279314	Zero	Other	Piped 0-6 days
0.181834	Zero	Other	Not piped
0.0371394	Lower tertile	Other	Piped 7 days
0.0195058	Upper tertile	CS&PW	Piped 0-6 days
0.020384	Lower tertile	Other	Piped 7 days
0.015837	Lower tertile	CS&PW	Piped 7 days
0.0166793	Middle tertile	CS&PW	Piped 0-6 days
0.0116223	Middle tertile	CS&PW	Piped 0-6 days
0.0102162	Lower tertile	CS&PW	Piped 7 days
0.0191029	Lower tertile	CS&PW	Piped 7 days
0.105614	Zero	CS&PW	Piped 7 days
0.0558771	Zero	CS&PW	Piped 7 days
0.00745988	Lower tertile	Other	Piped 7 days
0.074337	Upper tertile	CS&PW	Piped 7 days
0.0213164	Zero	Other	Piped 7 days
0.00385726	Lower tertile	CS&PW	Piped 7 days
0.00494149	Zero	Other	Piped 7 days
0.126292	Zero	Other	Not piped
0.0120797	Zero	Other	Piped 7 days
0.0396478	Upper tertile	Other	Not piped
0.0242234	Zero	Other	Not piped
0.04797	Zero	Other	Piped 0-6 days
0.0474901	Lower tertile	Other	Piped 0-6 days
0.0790962	Upper tertile	Other	Piped 0-6 days
0.00799502	Middle tertile	CS&PW	Not piped
0.0409914	Zero	CS&PW	Piped 7 days
0.0156258	Zero	CS&PW	Piped 7 days
0.0806074	Zero	CS&PW	Piped 7 days
0.0631329	Zero	Other	Not piped
0.0291274	Lower tertile	Other	Not piped

## Sheet: Figure 1c-effects
term	estimate	conf.low	conf.high	outcome	model
(Intercept)	0.053	-0.004	0.11	Rel ARG abundance	unadjusted
animalexpoUpper tertile				Rel ARG abundance	unadjusted
animalexpoMiddle tertile	0.01	-0.058	0.077	Rel ARG abundance	unadjusted
animalexpoLower tertile	-0.033	-0.097	0.032	Rel ARG abundance	unadjusted
animalexpoZero	-0.001	-0.063	0.06	Rel ARG abundance	unadjusted
(Intercept)	0.057	0.036	0.078	Rel ARG abundance	unadjusted
sewer_pipedOther				Rel ARG abundance	unadjusted
sewer_pipedSewer & piped water	-0.025	-0.058	0.008	Rel ARG abundance	unadjusted
(Intercept)	0.088	0.059	0.116	Rel ARG abundance	unadjusted
pipeline_daysNot piped				Rel ARG abundance	unadjusted
pipeline_daysPiped 0-6 days	-0.057	-0.094	-0.021	Rel ARG abundance	unadjusted
pipeline_daysPiped 7 days	-0.057	-0.094	-0.019	Rel ARG abundance	unadjusted
(Intercept)	0.133	0.035	0.231	Rel ARG abundance	adjusted
animalexpoUpper tertile				Rel ARG abundance	adjusted
animalexpoMiddle tertile	0	-0.07	0.07	Rel ARG abundance	adjusted
animalexpoLower tertile	-0.042	-0.112	0.029	Rel ARG abundance	adjusted
animalexpoZero	-0.018	-0.085	0.049	Rel ARG abundance	adjusted
Community.TypeRural-road	-0.05	-0.126	0.025	Rel ARG abundance	adjusted
Community.TypeSemi-urban	-0.04	-0.112	0.032	Rel ARG abundance	adjusted
Community.TypeUrban	-0.048	-0.125	0.028	Rel ARG abundance	adjusted
hhwealthquart2	-0.01	-0.062	0.041	Rel ARG abundance	adjusted
hhwealthquart3	-0.023	-0.078	0.032	Rel ARG abundance	adjusted
hhwealthquart4	-0.044	-0.097	0.01	Rel ARG abundance	adjusted
num_people	-0.001	-0.011	0.008	Rel ARG abundance	adjusted
(Intercept)	0.117	0.04	0.194	Rel ARG abundance	adjusted
sewer_pipedOther				Rel ARG abundance	adjusted
sewer_pipedSewer & piped water	-0.02	-0.059	0.019	Rel ARG abundance	adjusted
Community.TypeRural-road	-0.027	-0.103	0.048	Rel ARG abundance	adjusted
Community.TypeSemi-urban	-0.026	-0.099	0.047	Rel ARG abundance	adjusted
Community.TypeUrban	-0.031	-0.112	0.05	Rel ARG abundance	adjusted
hhwealthquart2	-0.023	-0.074	0.028	Rel ARG abundance	adjusted
hhwealthquart3	-0.046	-0.099	0.008	Rel ARG abundance	adjusted
hhwealthquart4	-0.055	-0.11	-0.001	Rel ARG abundance	adjusted
num_people	-0.001	-0.011	0.009	Rel ARG abundance	adjusted
(Intercept)	0.104	0.032	0.176	Rel ARG abundance	adjusted
pipeline_daysNot piped				Rel ARG abundance	adjusted
pipeline_daysPiped 0-6 days	-0.058	-0.104	-0.012	Rel ARG abundance	adjusted
pipeline_daysPiped 7 days	-0.043	-0.093	0.006	Rel ARG abundance	adjusted
Community.TypeRural-road	-0.012	-0.086	0.061	Rel ARG abundance	adjusted
Community.TypeSemi-urban	0.004	-0.07	0.079	Rel ARG abundance	adjusted
Community.TypeUrban	-0.007	-0.09	0.077	Rel ARG abundance	adjusted
hhwealthquart2	-0.012	-0.059	0.034	Rel ARG abundance	adjusted
hhwealthquart3	-0.036	-0.085	0.013	Rel ARG abundance	adjusted
hhwealthquart4	-0.037	-0.088	0.014	Rel ARG abundance	adjusted
num_people	0.001	-0.008	0.01	Rel ARG abundance	adjusted

## Sheet: Figure 1d-boxplot
ARG_cov_GEQ_relevant	animalexpo	DW_S	pipeline_days
0.461713	Middle tertile	Other	NA
0.0472362	Middle tertile	Sewer & piped water	NA
0.0551511	Middle tertile	Sewer & piped water	NA
0.160721	Zero	Sewer & piped water	NA
0.0355804	Middle tertile	Other	NA
0.164232	Upper tertile	Other	NA
0.073809	Upper tertile	Other	Not piped
0.462385	Zero	Other	Piped 0-6 days
0.178132	Middle tertile	Other	NA
0.215255	Upper tertile	Other	NA
0.761572	Upper tertile	Other	Piped 0-6 days
0.0518881	Zero	Other	Not piped
0.0835923	Zero	Sewer & piped water	NA
1.71094	Middle tertile	Other	NA
0.348527	Zero	NA	NA
0.0847068	Lower tertile	NA	Piped 0-6 days
0.0273133	Middle tertile	Other	Not piped
1.31637	Lower tertile	Other	NA
0.0168084	Zero	Other	Piped 0-6 days
0.0938744	Zero	NA	NA
0.0442409	Zero	Other	NA
0.0296892	Middle tertile	Other	Piped 0-6 days
0.509624	Zero	Other	NA
0.407202	Zero	Other	NA
2.19689	Zero	Other	Piped 0-6 days
0.155004	Zero	Other	NA
0.0685965	Zero	Other	NA
0.168636	Zero	Other	Piped 0-6 days
0.0236181	Zero	Other	Piped 0-6 days
0.304861	Zero	Other	NA
0.0380731	Upper tertile	Other	Not piped
0.0793176	Zero	Other	NA
0.144535	Middle tertile	Other	Piped 0-6 days
0.0259139	Upper tertile	Other	Not piped
0.0455232	Middle tertile	Other	Piped 0-6 days
0.118349	Lower tertile	Sewer & piped water	NA
0.059285	Lower tertile	Sewer & piped water	NA
0.242251	Lower tertile	Sewer & piped water	Piped 0-6 days
0.0640237	Lower tertile	Sewer & piped water	Piped 0-6 days
0.330016	Zero	Other	NA
0.69453	Middle tertile	Other	NA
0.637817	Middle tertile	Other	Piped 0-6 days
0.283084	Middle tertile	Other	Piped 0-6 days
0.302333	Lower tertile	Sewer & piped water	NA
0.0283241	Lower tertile	Other	NA
0.426707	Middle tertile	Sewer & piped water	NA
0.182663	Zero	Sewer & piped water	Piped 0-6 days
0.981067	Zero	Other	NA
0.158476	Zero	Other	NA
0.00950205	Middle tertile	Other	Not piped
0.0561858	Middle tertile	Other	Piped 0-6 days
0.144262	Upper tertile	Other	Piped 0-6 days
0.240279	Middle tertile	Other	Piped 0-6 days
0.185102	Zero	Other	NA
0.0114397	Middle tertile	Other	Not piped
0.988351	NA	Sewer & piped water	NA
0.252692	Lower tertile	Sewer & piped water	NA
0.0851777	Lower tertile	Sewer & piped water	Piped 7 days
0.0161677	Zero	Sewer & piped water	Piped 7 days
0.357984	Lower tertile	Other	NA
0.0256519	Zero	Other	NA
0.134059	Zero	Other	Piped 0-6 days
0.0974489	Lower tertile	Other	Piped 0-6 days
0.194025	Upper tertile	Sewer & piped water	NA
0.107666	Middle tertile	Sewer & piped water	NA
0.185397	Middle tertile	Sewer & piped water	Piped 7 days
0.122111	Middle tertile	Sewer & piped water	Piped 0-6 days
0.759015	Lower tertile	Other	NA
0.0507007	Lower tertile	Other	NA
0.213559	Lower tertile	Other	Piped 7 days
0.0487851	Lower tertile	Other	Piped 0-6 days
0.181342	Lower tertile	Sewer & piped water	NA
0.377156	Middle tertile	Sewer & piped water	NA
0.273973	Middle tertile	Sewer & piped water	NA
0.0155048	Lower tertile	Sewer & piped water	Piped 7 days
0.0815616	Lower tertile	Sewer & piped water	NA
0.160327	Lower tertile	Sewer & piped water	NA
0.645679	Zero	Sewer & piped water	NA
0.0365031	Zero	Sewer & piped water	NA
0.308449	Zero	Sewer & piped water	Piped 7 days
0.0449656	Zero	Sewer & piped water	Piped 7 days
0.0671211	Zero	Sewer & piped water	NA
0.102454	Zero	Sewer & piped water	NA
0.117659	Zero	Sewer & piped water	Piped 7 days
0.233558	Zero	Sewer & piped water	Piped 7 days
0.16239	Lower tertile	Other	NA
0.112858	NA	Other	NA
0.0369908	NA	Other	NA
0.0792209	Middle tertile	Other	Piped 0-6 days
0.192639	Upper tertile	Sewer & piped water	NA
0.0292846	Lower tertile	Sewer & piped water	NA
0.143079	Lower tertile	Sewer & piped water	Piped 7 days
0.036396	Lower tertile	Sewer & piped water	Piped 0-6 days
0.0815572	Zero	Other	NA
0.09706	Zero	Other	NA
0.439768	Zero	Other	Piped 7 days
0.43269	Zero	Other	Piped 7 days
1.13799	Lower tertile	Sewer & piped water	NA
0.0491812	Zero	Sewer & piped water	Piped 7 days
0.117889	Middle tertile	Sewer & piped water	Piped 0-6 days
0.00686458	Upper tertile	Other	Piped 7 days
0.041173	Middle tertile	Other	Not piped
0.0578338	Upper tertile	Other	Not piped
0.00991806	Upper tertile	Other	Not piped
0.0417371	Upper tertile	Other	Not piped
0.0306447	Upper tertile	Other	Not piped
0.440481	Zero	Other	NA
0.163316	Zero	Other	NA
0.0668732	Zero	Other	Piped 0-6 days
0.0708438	Zero	Other	Piped 7 days
0.0694209	Upper tertile	Other	Piped 0-6 days
3.13526	Zero	Other	NA
0.0191066	Zero	Other	Not piped
0.582214	Zero	Other	NA
0.662297	Upper tertile	Other	NA
0.0596586	Upper tertile	Other	Not piped
0.0513985	Upper tertile	Other	Not piped
0.11359	Middle tertile	Other	Not piped
0.17621	Upper tertile	Other	Piped 0-6 days
0.0222573	Upper tertile	Other	Not piped
0.157506	Zero	Other	NA
0.255322	Zero	Other	NA
0.758165	Zero	Other	Not piped
0.173045	Zero	Other	Not piped
0.0423292	Zero	Other	NA
0.0177256	Lower tertile	Other	Not piped
0.164876	Lower tertile	Other	NA
0.053181	Upper tertile	Other	Not piped
0.029567	Upper tertile	Other	Not piped
0.06098	Upper tertile	Other	Piped 7 days
0.0405619	Upper tertile	Other	Not piped
0.0850323	Upper tertile	Other	Not piped
0.173724	Upper tertile	Other	NA
0.131197	Lower tertile	Other	NA
0.168721	Lower tertile	Other	Not piped
0.0940389	Lower tertile	Other	Not piped
0.038375	Upper tertile	Other	Not piped
0.304307	Middle tertile	Sewer & piped water	NA
0.0341008	Zero	Sewer & piped water	Piped 7 days
0.168168	Zero	Sewer & piped water	NA
0.363686	Zero	Sewer & piped water	NA
0.0335583	Zero	Sewer & piped water	NA
0.0197536	Zero	Sewer & piped water	Piped 7 days
0.0173648	Upper tertile	Sewer & piped water	Piped 7 days
0.247566	Zero	Other	NA
0.170201	Zero	Other	NA
0.16166	Zero	Other	Not piped
0.0927948	Middle tertile	Other	Not piped
0.329645	Lower tertile	Other	NA
0.235963	Middle tertile	Other	NA
0.160231	Middle tertile	Other	Not piped
0.0672082	Upper tertile	Other	Not piped
0.187688	Lower tertile	Other	Not piped

## Sheet: Figure 1d-effects
term	estimate	std.error	statistic	p.value	conf.low	conf.high	outcome	model
(Intercept)	0.122	0.033	13.6	0	0.057	0.187	Rel ARG abundance	unadjusted
animalexpoUpper tertile							Rel ARG abundance	unadjusted
animalexpoMiddle tertile	0.116	0.072	2.59	0.107	-0.025	0.257	Rel ARG abundance	unadjusted
animalexpoLower tertile	0.094	0.06	2.44	0.118	-0.024	0.211	Rel ARG abundance	unadjusted
animalexpoZero	0.168	0.072	5.44	0.02	0.027	0.31	Rel ARG abundance	unadjusted
(Intercept)	0.257	0.041	39.3	0	0.177	0.338	Rel ARG abundance	unadjusted
sewer_pipedOther							Rel ARG abundance	unadjusted
sewer_pipedSewer & piped water	-0.066	0.05	1.78	0.182	-0.163	0.031	Rel ARG abundance	unadjusted
(Intercept)	0.081	0.024	11.7	0.001	0.035	0.128	Rel ARG abundance	unadjusted
pipeline_daysNot piped							Rel ARG abundance	unadjusted
pipeline_daysPiped 0-6 days	0.16	0.085	3.57	0.059	-0.006	0.326	Rel ARG abundance	unadjusted
pipeline_daysPiped 7 days	0.051	0.043	1.43	0.232	-0.033	0.135	Rel ARG abundance	unadjusted
animalexpoUpper tertile							Rel ARG abundance	adjusted
animalexpoMiddle tertile	0.101	0.069	2.153	0.142	-0.034	0.235	Rel ARG abundance	adjusted
animalexpoLower tertile	0.052	0.065	0.638	0.424	-0.076	0.181	Rel ARG abundance	adjusted
animalexpoZero	0.105	0.083	1.611	0.204	-0.057	0.267	Rel ARG abundance	adjusted
age03m	-0.171	0.065	6.821	0.009	-0.299	-0.043	Rel ARG abundance	adjusted
age06m	0.027	0.119	0.051	0.821	-0.206	0.26	Rel ARG abundance	adjusted
age18m	-0.296	0.076	15.174	0	-0.444	-0.147	Rel ARG abundance	adjusted
vagbirth1	-0.172	0.088	3.798	0.051	-0.344	0.001	Rel ARG abundance	adjusted
Community.TypeRural-road	0.135	0.084	2.583	0.108	-0.03	0.299	Rel ARG abundance	adjusted
Community.TypeSemi-urban	0.108	0.068	2.534	0.111	-0.025	0.241	Rel ARG abundance	adjusted
Community.TypeUrban	-0.021	0.052	0.169	0.681	-0.124	0.081	Rel ARG abundance	adjusted
hhwealthquart2	-0.034	0.067	0.258	0.612	-0.165	0.097	Rel ARG abundance	adjusted
hhwealthquart3	-0.082	0.075	1.19	0.275	-0.229	0.065	Rel ARG abundance	adjusted
hhwealthquart4	-0.13	0.075	3.021	0.082	-0.277	0.017	Rel ARG abundance	adjusted
num_people	0.004	0.009	0.196	0.658	-0.014	0.021	Rel ARG abundance	adjusted
(Intercept)	0.498	0.149	11.168	0.001	0.206	0.79	Rel ARG abundance	adjusted
sewer_pipedOther							Rel ARG abundance	adjusted
sewer_pipedSewer & piped water	-0.095	0.062	2.368	0.124	-0.217	0.026	Rel ARG abundance	adjusted
age03m	-0.221	0.07	9.862	0.002	-0.359	-0.083	Rel ARG abundance	adjusted
age06m	-0.037	0.121	0.095	0.758	-0.274	0.199	Rel ARG abundance	adjusted
age18m	-0.344	0.091	14.382	0	-0.521	-0.166	Rel ARG abundance	adjusted
vagbirth1	-0.136	0.084	2.601	0.107	-0.301	0.029	Rel ARG abundance	adjusted
Community.TypeRural-road	0.117	0.079	2.17	0.141	-0.039	0.272	Rel ARG abundance	adjusted
Community.TypeSemi-urban	0.129	0.07	3.425	0.064	-0.008	0.265	Rel ARG abundance	adjusted
Community.TypeUrban	0.04	0.068	0.357	0.55	-0.092	0.173	Rel ARG abundance	adjusted
hhwealthquart2	-0.012	0.078	0.022	0.882	-0.164	0.14	Rel ARG abundance	adjusted
hhwealthquart3	-0.062	0.073	0.721	0.396	-0.205	0.081	Rel ARG abundance	adjusted
hhwealthquart4	-0.092	0.064	2.058	0.151	-0.218	0.034	Rel ARG abundance	adjusted
num_people	-0.001	0.01	0.014	0.906	-0.02	0.018	Rel ARG abundance	adjusted
(Intercept)	0.379	0.176	4.628	0.031	0.034	0.724	Rel ARG abundance	adjusted
pipeline_daysNot piped							Rel ARG abundance	adjusted
pipeline_daysPiped 0-6 days	0.116	0.073	2.539	0.111	-0.027	0.258	Rel ARG abundance	adjusted
pipeline_daysPiped 7 days	0.034	0.049	0.47	0.493	-0.063	0.13	Rel ARG abundance	adjusted
age18m	-0.295	0.112	6.937	0.008	-0.515	-0.076	Rel ARG abundance	adjusted
vagbirth1	-0.116	0.11	1.109	0.292	-0.331	0.1	Rel ARG abundance	adjusted
Community.TypeRural-road	0.031	0.062	0.241	0.624	-0.091	0.153	Rel ARG abundance	adjusted
Community.TypeSemi-urban	0.08	0.081	0.98	0.322	-0.078	0.238	Rel ARG abundance	adjusted
Community.TypeUrban	-0.081	0.088	0.848	0.357	-0.255	0.092	Rel ARG abundance	adjusted
hhwealthquart2	0.003	0.039	0.004	0.947	-0.074	0.079	Rel ARG abundance	adjusted
hhwealthquart3	0.045	0.064	0.489	0.485	-0.081	0.171	Rel ARG abundance	adjusted
hhwealthquart4	-0.044	0.067	0.422	0.516	-0.175	0.088	Rel ARG abundance	adjusted
num_people	0.004	0.007	0.324	0.569	-0.009	0.016	Rel ARG abundance	adjusted

## Sheet: Figure 2a-NMDS
MDS1	MDS2	sample_type
-1.06816	0.0498246	Children
-1.06816	0.0498246	Children
-1.06816	0.0498246	Children
-1.06816	0.0498246	Children
-1.06816	0.0498246	Children
-1.06816	0.0498246	Children
-1.06816	0.0498246	Children
-1.06816	0.0498246	Children
-1.06816	0.0498246	Children
-1.06816	0.0498246	Children
-1.06816	0.0498246	Children
-1.06816	0.0498246	Children
-1.06816	0.0498246	Children
-1.06816	0.0498246	Children
-1.06816	0.0498246	Children
-1.06816	0.0498246	Children
-1.06816	0.0498246	Children
-1.06816	0.0498246	Children
-1.06816	0.0498246	Children
-1.06816	0.0498246	Children
-1.06816	0.0498246	Children
-1.06816	0.0498246	Children
-1.06816	0.0498246	Children
-1.06816	0.0498246	Children
-1.06816	0.0498246	Children
-1.06816	0.0498246	Children
-1.06816	0.0498246	Children
-1.06816	0.0498246	Children
-1.06816	0.0498246	Children
-1.06816	0.0498246	Children
-1.06816	0.0498246	Children
-1.06816	0.0498246	Children
-1.06816	0.0498246	Children
-1.06816	0.0498246	Children
-1.06816	0.0498246	Children
-1.06816	0.0498246	Children
-1.06816	0.0498246	Children
-1.06816	0.0498246	Children
-1.06816	0.0498246	Children
-1.06816	0.0498246	Children
-1.06816	0.0498246	Children
-1.06816	0.0498246	Children
-1.06816	0.0498246	Children
-1.06816	0.0498246	Children
-0.0437514	-0.073536	Children
-0.0437514	-0.073536	Children
-0.0437514	-0.073536	Children
-0.0437514	-0.073536	Children
-0.0437514	-0.073536	Children
-0.0437514	-0.073536	Children
-0.0437514	-0.073536	Children
-0.0437514	-0.073536	Children
-0.0437514	-0.073536	Children
-0.0437514	-0.073536	Children
-0.0437514	-0.073536	Children
-0.0437514	-0.073536	Children
-0.0437514	-0.073536	Children
-0.0437514	-0.073536	Children
-0.0437514	-0.073536	Children
-0.0437514	-0.073536	Children
0.65395	-0.578218	Children
0.65395	-0.578218	Children
0.65395	-0.578218	Children
0.65395	-0.578218	Children
0.65395	-0.578218	Children
0.65395	-0.578218	Children
0.65395	-0.578218	Children
0.65395	-0.578218	Children
0.65395	-0.578218	Children
0.65395	-0.578218	Children
0.65395	-0.578218	Children
0.65395	-0.578218	Children
0.65395	-0.578218	Children
0.65395	-0.578218	Children
0.65395	-0.578218	Children
0.65395	-0.578218	Children
0.65395	-0.578218	Children
0.65395	-0.578218	Children
0.65395	-0.578218	Children
0.65395	-0.578218	Children
0.65395	-0.578218	Children
0.65395	-0.578218	Children
0.65395	-0.578218	Children
0.72103	0.993579	Mothers
0.72103	0.993579	Mothers
0.72103	0.993579	Mothers
0.72103	0.993579	Mothers
0.72103	0.993579	Mothers
0.72103	0.993579	Mothers
0.72103	0.993579	Mothers
0.72103	0.993579	Mothers
0.72103	0.993579	Mothers
0.72103	0.993579	Mothers
0.72103	0.993579	Mothers
0.72103	0.993579	Mothers
0.72103	0.993579	Mothers
0.72103	0.993579	Mothers
0.72103	0.993579	Mothers
0.72103	0.993579	Mothers
1.33014	-0.0326515	Mothers
1.33014	-0.0326515	Mothers
1.33014	-0.0326515	Mothers
1.33014	-0.0326515	Mothers
1.33014	-0.0326515	Mothers
1.33014	-0.0326515	Mothers
1.33014	-0.0326515	Mothers
-0.00958103	0.915443	Mothers
-0.00958103	0.915443	Mothers
-0.00958103	0.915443	Mothers
-0.00958103	0.915443	Mothers
-0.00958103	0.915443	Mothers
-0.00958103	0.915443	Mothers
-0.00958103	0.915443	Mothers
-0.00958103	0.915443	Mothers
-0.00958103	0.915443	Mothers
-0.00958103	0.915443	Mothers
-0.00958103	0.915443	Mothers
-0.00958103	0.915443	Mothers
-0.00958103	0.915443	Mothers
-0.00958103	0.915443	Mothers
-0.00958103	0.915443	Mothers
-0.00958103	0.915443	Mothers
-0.00958103	0.915443	Mothers
-0.00958103	0.915443	Mothers
-0.00958103	0.915443	Mothers
-0.00958103	0.915443	Mothers
-0.00958103	0.915443	Mothers
-0.00958103	0.915443	Mothers
-0.00958103	0.915443	Mothers
-0.00958103	0.915443	Mothers
-0.601722	0.495218	Children
-0.601722	0.495218	Children
-0.601722	0.495218	Children
-0.601722	0.495218	Children
-0.601722	0.495218	Children
-0.601722	0.495218	Children
-0.601722	0.495218	Children
-0.601722	0.495218	Children
-0.601722	0.495218	Children
-0.601722	0.495218	Children
-0.601722	0.495218	Children
-0.601722	0.495218	Children
-0.601722	0.495218	Children
-0.601722	0.495218	Children
-0.601722	0.495218	Children
-0.601722	0.495218	Children
-0.601722	0.495218	Children
-0.601722	0.495218	Children
-0.601722	0.495218	Children
-0.601722	0.495218	Children
-0.601722	0.495218	Children
-0.601722	0.495218	Children
-0.601722	0.495218	Children
-0.601722	0.495218	Children
-0.601722	0.495218	Children
-0.601722	0.495218	Children
-0.601722	0.495218	Children
-0.601722	0.495218	Children
-0.601722	0.495218	Children
-0.601722	0.495218	Children
-0.601722	0.495218	Children
-0.601722	0.495218	Children

## Sheet: Figure 2b-prevalence
group_age	species	n	n positive	prevalence	ci_low	ci_high
Mothers	E. coli	53	51	0.962264	0.870242	0.995397
Mothers	K. pneumoniae	53	21	0.396226	0.264516	0.539957
01s	E. coli	53	40	0.754717	0.617175	0.862449
01s	K. pneumoniae	53	36	0.679245	0.536839	0.800813
03m	E. coli	20	20	1	0.831566	1
03m	K. pneumoniae	20	10	0.5	0.271958	0.728042
06m	E. coli	20	20	1	0.831566	1
06m	K. pneumoniae	20	12	0.6	0.360543	0.80881
18m	E. coli	60	60	1	0.94037	1
18m	K. pneumoniae	60	28	0.466667	0.336699	0.600035

[truncated: 22 more sheets: Figure 2b-Rel abu, Figure 3a-boxplots, Figure 3a-effects, Figure 3b-boxplot, Figure 3b-effects, Figure 3c-boxplots, Figure 3c-effects, Figure 3d-boxplots, Figure 3d-effects, Figure 3e-boxplots, Figure 3e-effects, Figure 3f-boxplots, Figure 3f-effects, Figure 4a-mothers, Figure 4b-children, Figure 5a, Figure 5b, Figure 5c, Figure S1, Figure S2 …]
